# Supplementary material for: 1-(2,6-Difluoro­benzo­yl)-3-(2,3,5-tri­chloro­phen­yl)urea
Source: Acta Crystallogr Sect E Struct Rep Online. 2008 Oct 11;64(Pt 11):o2102. doi: 10.1107/S1600536808032029 (PMC2959602; doi:10.1107/S1600536808032029)
Supplement: Supplementary file 1 [file e-64-o2102-sup1.cif]

##############################################################################
###                                                                        ###
###        Electronic paper (Acta Crystallographica Section E)             ###
###                                                                        ###
##############################################################################
#                                                                            #
# This CIF contains the data in a paper accepted for publication in Acta     #
# Crystallographica Section E. It conforms to the requirements of Notes      #
# for Authors for Section E, and has been peer reviewed under the auspices   #
# of the IUCr Commission on Journals.                                        #
#                                                                            #
# Full details of the Crystallographic Information File format               #
# are given in the paper "The Crystallographic Information File (CIF):       #
# a New Standard Archive File for Crystallography" by S. R. Hall, F. H.      #
# Allen and I. D. Brown [Acta Cryst. (1991), A47, 655-685].                  #
#                                                                            #
# The current version of the core CIF dictionary is obtainable from          #
# ftp://ftp.iucr.org/pub/cif_core.dic. The current version number is 2.4.    #
#                                                                            #
# Software is freely available for graphical display of the structure(s) in  #
# this CIF.  For information consult the CIF home page http://www.iucr.org/  #
# cif/home.html                                                              #
#                                                                            #
# This file may be used for bona fide research purposes within the           #
# scientific community so long as proper attribution is given to the journal # 
# article from which it was obtained.                                        #
#                                                                            #
##############################################################################
                                             
data_global
_audit_creation_method     SHELXL97
_journal_date_recd_electronic     2008-05-01
_journal_date_accepted     2008-10-06
_journal_name_full     'Acta Crystallographica, Section E'
_journal_year     2008
_journal_volume     64
_journal_issue     11
_journal_page_first     o2102
_journal_page_last     o2102
_journal_paper_category     QO
_journal_coeditor_code     JH2065
_publ_contact_author_name     'Dr Yan, Sheng-Jiao'
_publ_contact_author_address
;
School of Chemical Science and Technology
Key Laboratory of Medicinal Chemistry for Natural Resources
(Ministry of Education)
Yunnan University
Kunming 650091
People's Republic of China
;
_publ_contact_author_email     yanshengjiao@126.com
_publ_contact_author_fax     '86-871-5033922'
_publ_contact_author_phone     '86-871-5033215'
_publ_section_title
;
1-(2,6-Difluorobenzoyl)-3-(2,3,5-trichlorophenyl)urea
;
loop_
    _publ_author_name
    _publ_author_address
    'Sheng-Jiao Yan'
;
School of Chemical Science and Technology
Key Laboratory of Medicinal Chemistry for Natural Resources
(Ministry of Education)
Yunnan University
Kunming 650091
People's Republic of China
;
    'Chao Huang'
;
School of Chemical Science and Technology
Key Laboratory of Medicinal Chemistry for Natural Resources
(Ministry of Education)
Yunnan University
Kunming 650091
People's Republic of China
;
    'Yan-Mei Li'
;
School of Chemical Science and Technology
Key Laboratory of Medicinal Chemistry for Natural Resources
(Ministry of Education)
Yunnan University
Kunming 650091
People's Republic of China
;
    'Yu-Yun Yan'
;
School of Chemical Science and Technology
Key Laboratory of Medicinal Chemistry for Natural Resources
(Ministry of Education)
Yunnan University
Kunming 650091
People's Republic of China
;
    'Jun Lin'
;
School of Chemical Science and Technology
Key Laboratory of Medicinal Chemistry for Natural Resources
(Ministry of Education)
Yunnan University
Kunming 650091
People's Republic of China
;
data_I
_audit_creation_method     SHELXL97
_chemical_name_systematic
;
1-(2,6-Difluorobenzoyl)-3-(2,3,5-trichlorophenyl)urea
;
_chemical_name_common     ?
_chemical_formula_moiety     'C14 H7 Cl3 F2 N2 O2'
_chemical_formula_sum     'C14 H7 Cl3 F2 N2 O2'
_chemical_formula_iupac     'C14 H7 Cl3 F2 N2 O2'
_chemical_formula_weight     379.57
_chemical_melting_point     517
_symmetry_cell_setting     monoclinic
_symmetry_space_group_name_H-M     'P 21/c'
loop_
    _symmetry_equiv_pos_as_xyz
    'x, y, z'
    '-x, y+1/2, -z+1/2'
    '-x, -y, -z'
    'x, -y-1/2, z-1/2'
_cell_length_a     7.1669(4)
_cell_length_b     22.8228(12)
_cell_length_c     18.2885(10)
_cell_angle_alpha     90.00
_cell_angle_beta     94.768(2)
_cell_angle_gamma     90.00
_cell_volume     2981.1(3)
_cell_formula_units_Z     8
_cell_measurement_reflns_used     6247
_cell_measurement_theta_min     1.8
_cell_measurement_theta_max     27.9
_cell_measurement_temperature     113(2)
_exptl_crystal_description     prism
_exptl_crystal_colour     colourless
_exptl_crystal_size_max     0.24
_exptl_crystal_size_mid     0.14
_exptl_crystal_size_min     0.12
_exptl_crystal_density_diffrn     1.691
_exptl_crystal_density_meas     ?
_exptl_crystal_density_method     'not measured'
_exptl_crystal_F_000     1520
_exptl_absorpt_coefficient_mu     0.646
_exptl_absorpt_correction_type     multi-scan
_exptl_absorpt_process_details     '(CrystalClear; Rigaku, 2006)'
_exptl_absorpt_correction_T_min     0.8604
_exptl_absorpt_correction_T_max     0.9265
_exptl_special_details
;
;
_diffrn_ambient_temperature     113(2)
_diffrn_radiation_type     MoK\a
_diffrn_radiation_wavelength     0.71070
_diffrn_radiation_source     'rotating anode'
_diffrn_radiation_monochromator     confocal
_diffrn_measurement_device_type     'Rigaku Saturn'
_diffrn_measurement_method     '\w and \f'
_diffrn_detector_area_resol_mean     7.31
_diffrn_reflns_number     27779
_diffrn_reflns_av_R_equivalents     0.0501
_diffrn_reflns_av_sigmaI/netI     0.0429
_diffrn_reflns_theta_min     1.78
_diffrn_reflns_theta_max     27.88
_diffrn_reflns_theta_full     27.88
_diffrn_measured_fraction_theta_max     0.997
_diffrn_measured_fraction_theta_full     0.997
_diffrn_reflns_limit_h_min     -9
_diffrn_reflns_limit_h_max     9
_diffrn_reflns_limit_k_min     -30
_diffrn_reflns_limit_k_max     30
_diffrn_reflns_limit_l_min     -24
_diffrn_reflns_limit_l_max     24
_diffrn_standards_number     0
_diffrn_standards_interval_count     0
_diffrn_standards_interval_time     0
_diffrn_standards_decay_%     0
_refine_special_details
;
Refinement of <i>F</i>^2^ against ALL reflections. The weighted <i>R</i>-factor
<i>wR</i> and goodness of fit <i>S</i> are based on <i>F</i>^2^, conventional
<i>R</i>-factors <i>R</i> are based on <i>F</i>, with <i>F</i> set to zero for
negative <i>F</i>^2^. The threshold expression of <i>F</i>^2^ >
\s(<i>F</i>^2^) is used only for calculating <i>R</i>-factors(gt) <i>etc</i>.
and is not relevant to the choice of reflections for refinement.
<i>R</i>-factors based on <i>F</i>^2^ are statistically about twice as large
as those based on <i>F</i>, and <i>R</i>- factors based on ALL data will be
even larger.
;
_reflns_number_total     7091
_reflns_number_gt     6011
_reflns_threshold_expression     I>2\s(I)
_refine_ls_structure_factor_coef     Fsqd
_refine_ls_matrix_type     full
_refine_ls_R_factor_all     0.0487
_refine_ls_R_factor_gt     0.0386
_refine_ls_wR_factor_gt     0.0836
_refine_ls_wR_factor_ref     0.0885
_refine_ls_goodness_of_fit_ref     1.068
_refine_ls_restrained_S_all     1.068
_refine_ls_number_reflns     7091
_refine_ls_number_parameters     431
_refine_ls_number_restraints     0
_refine_ls_hydrogen_treatment     mixed
_refine_ls_weighting_scheme     calc
_refine_ls_weighting_details
       'calc w = 1/[\s^2^(Fo^2^)+(0.0419P)^2^+0.1727P] where P=(Fo^2^+2Fc^2^)/3'
_atom_sites_solution_hydrogens     geom
_atom_sites_solution_primary     direct
_atom_sites_solution_secondary     difmap
_refine_ls_shift/su_max     0.001
_refine_ls_shift/su_mean     0.000
_refine_diff_density_max     0.287
_refine_diff_density_min     -0.294
_refine_ls_extinction_method     none
_refine_ls_extinction_coef     ?
loop_
    _atom_type_symbol
    _atom_type_description
    _atom_type_scat_dispersion_real
    _atom_type_scat_dispersion_imag
    _atom_type_scat_source
    'C' 'C' 0.0033 0.0016
                         'International Tables Vol C Tables 4.2.6.8 and 6.1.1.4'
    'H' 'H' 0.0000 0.0000
                         'International Tables Vol C Tables 4.2.6.8 and 6.1.1.4'
    'N' 'N' 0.0061 0.0033
                         'International Tables Vol C Tables 4.2.6.8 and 6.1.1.4'
    'O' 'O' 0.0106 0.0060
                         'International Tables Vol C Tables 4.2.6.8 and 6.1.1.4'
    'F' 'F' 0.0171 0.0103
                         'International Tables Vol C Tables 4.2.6.8 and 6.1.1.4'
    'Cl' 'Cl' 0.1484 0.1585
                         'International Tables Vol C Tables 4.2.6.8 and 6.1.1.4'
_computing_data_collection     'CrystalClear (Rigaku, 2006)'
_computing_cell_refinement     'CrystalClear (Rigaku, 2006)'
_computing_data_reduction     'CrystalClear (Rigaku, 2006)'
_computing_structure_solution     'SHELXS97 (Sheldrick, 2008)'
_computing_structure_refinement     'SHELXL97 (Sheldrick, 2008)'
_computing_molecular_graphics     'SHELXTL (Sheldrick, 2008)'
_computing_publication_material     'CrystalStructure (Rigaku, 2006)'
loop_
    _atom_site_type_symbol
    _atom_site_label
    _atom_site_fract_x
    _atom_site_fract_y
    _atom_site_fract_z
    _atom_site_U_iso_or_equiv
    _atom_site_adp_type
    _atom_site_calc_flag
    _atom_site_refinement_flags
    _atom_site_occupancy
    _atom_site_disorder_assembly
    _atom_site_disorder_group
    Cl Cl1 0.03364(7) 0.50654(2) 0.15961(2) 0.02733(12) Uani d . 1 . .
    Cl Cl2 -0.07937(7) 0.40202(2) 0.05408(2) 0.03038(12) Uani d . 1 . .
    Cl Cl3 -0.17311(7) 0.26475(2) 0.28607(3) 0.03149(12) Uani d . 1 . .
    Cl Cl4 0.34943(7) 0.283841(19) 0.19434(2) 0.02671(11) Uani d . 1 . .
    Cl Cl5 0.36147(7) 0.28306(2) 0.36548(2) 0.03282(13) Uani d . 1 . .
    Cl Cl6 0.54168(7) 0.51085(2) 0.37218(2) 0.02918(12) Uani d . 1 . .
    F F1 -0.17544(16) 0.64246(6) 0.45899(7) 0.0423(3) Uani d . 1 . .
    F F2 0.44718(15) 0.65048(6) 0.39926(7) 0.0414(3) Uani d . 1 . .
    F F3 0.04346(14) 0.34365(5) -0.10568(6) 0.0303(3) Uani d . 1 . .
    F F4 0.67828(15) 0.39222(5) -0.10684(6) 0.0327(3) Uani d . 1 . .
    O O1 -0.02709(19) 0.44667(6) 0.42993(6) 0.0291(3) Uani d . 1 . .
    O O2 0.14058(17) 0.59069(6) 0.31730(6) 0.0248(3) Uani d . 1 . .
    O O3 0.51390(18) 0.48843(5) 0.09749(6) 0.0247(3) Uani d . 1 . .
    O O4 0.33939(17) 0.32720(5) 0.01436(6) 0.0240(3) Uani d . 1 . .
    N N1 0.0186(2) 0.48145(7) 0.31516(8) 0.0214(3) Uani d . 1 . .
    N N2 0.0531(2) 0.54179(7) 0.41771(8) 0.0225(3) Uani d . 1 . .
    N N3 0.4215(2) 0.39641(7) 0.12945(8) 0.0202(3) Uani d . 1 . .
    N N4 0.4259(2) 0.42336(7) 0.00736(8) 0.0201(3) Uani d . 1 . .
    C C1 0.0123(3) 0.48592(8) 0.38878(9) 0.0221(4) Uani d . 1 . .
    C C2 -0.0276(2) 0.43225(8) 0.27132(9) 0.0197(4) Uani d . 1 . .
    C C3 -0.0277(2) 0.43974(8) 0.19488(9) 0.0212(4) Uani d . 1 . .
    C C4 -0.0753(2) 0.39311(8) 0.14825(9) 0.0225(4) Uani d . 1 . .
    C C5 -0.1203(2) 0.33913(8) 0.17552(10) 0.0246(4) Uani d . 1 . .
    H H5 -0.1524 0.3073 0.1434 0.029 Uiso calc R 1 . .
    C C6 -0.1176(2) 0.33237(8) 0.25079(10) 0.0226(4) Uani d . 1 . .
    C C7 -0.0722(2) 0.37795(8) 0.29909(9) 0.0215(4) Uani d . 1 . .
    H H7 -0.0717 0.3721 0.3505 0.026 Uiso calc R 1 . .
    C C8 0.1103(2) 0.59011(8) 0.38219(9) 0.0205(4) Uani d . 1 . .
    C C9 0.1360(2) 0.64407(8) 0.42805(9) 0.0207(4) Uani d . 1 . .
    C C10 -0.0058(3) 0.66965(9) 0.46427(10) 0.0270(4) Uani d . 1 . .
    C C11 0.0158(3) 0.72142(9) 0.50213(11) 0.0331(5) Uani d . 1 . .
    H H11 -0.0859 0.7382 0.5250 0.040 Uiso calc R 1 . .
    C C12 0.1879(3) 0.74862(9) 0.50626(10) 0.0314(5) Uani d . 1 . .
    H H12 0.2058 0.7840 0.5334 0.038 Uiso calc R 1 . .
    C C13 0.3350(3) 0.72521(8) 0.47147(10) 0.0291(4) Uani d . 1 . .
    H H13 0.4537 0.7440 0.4742 0.035 Uiso calc R 1 . .
    C C14 0.3047(3) 0.67426(8) 0.43304(10) 0.0252(4) Uani d . 1 . .
    C C15 0.4574(2) 0.43923(8) 0.08133(9) 0.0193(4) Uani d . 1 . .
    C C16 0.4364(2) 0.39918(8) 0.20631(9) 0.0193(4) Uani d . 1 . .
    C C17 0.4017(2) 0.34714(8) 0.24369(9) 0.0205(4) Uani d . 1 . .
    C C18 0.4090(3) 0.34667(8) 0.31982(9) 0.0227(4) Uani d . 1 . .
    C C19 0.4524(2) 0.39688(8) 0.36001(9) 0.0241(4) Uani d . 1 . .
    H H19 0.4574 0.3966 0.4121 0.029 Uiso calc R 1 . .
    C C20 0.4882(2) 0.44752(8) 0.32218(9) 0.0219(4) Uani d . 1 . .
    C C21 0.4809(2) 0.44985(8) 0.24629(9) 0.0208(4) Uani d . 1 . .
    H H21 0.5058 0.4854 0.2220 0.025 Uiso calc R 1 . .
    C C22 0.3743(2) 0.37040(7) -0.02176(9) 0.0181(4) Uani d . 1 . .
    C C23 0.3613(2) 0.36860(7) -0.10363(9) 0.0185(4) Uani d . 1 . .
    C C24 0.1951(3) 0.35418(8) -0.14347(9) 0.0219(4) Uani d . 1 . .
    C C25 0.1753(3) 0.35137(8) -0.21846(10) 0.0265(4) Uani d . 1 . .
    H H25 0.0583 0.3416 -0.2438 0.032 Uiso calc R 1 . .
    C C26 0.3300(3) 0.36319(8) -0.25635(10) 0.0290(4) Uani d . 1 . .
    H H26 0.3189 0.3617 -0.3084 0.035 Uiso calc R 1 . .
    C C27 0.5015(3) 0.37721(8) -0.21950(10) 0.0281(4) Uani d . 1 . .
    H H27 0.6082 0.3848 -0.2456 0.034 Uiso calc R 1 . .
    C C28 0.5121(2) 0.37969(8) -0.14440(10) 0.0224(4) Uani d . 1 . .
    H H1 0.050(3) 0.5150(9) 0.2941(11) 0.033(6) Uiso d . 1 . .
    H H2 0.053(3) 0.5433(10) 0.4626(12) 0.039(6) Uiso d . 1 . .
    H H3 0.392(3) 0.3651(9) 0.1119(12) 0.036(7) Uiso d . 1 . .
    H H4 0.441(3) 0.4529(10) -0.0251(12) 0.045(6) Uiso d . 1 . .
loop_
    _atom_site_aniso_label
    _atom_site_aniso_U_11
    _atom_site_aniso_U_22
    _atom_site_aniso_U_33
    _atom_site_aniso_U_12
    _atom_site_aniso_U_13
    _atom_site_aniso_U_23
    Cl1 0.0356(3) 0.0278(3) 0.0190(2) -0.0018(2) 0.00479(18) -0.00021(17)
    Cl2 0.0346(3) 0.0393(3) 0.0171(2) 0.0015(2) 0.00166(18) -0.00678(18)
    Cl3 0.0359(3) 0.0224(3) 0.0360(3) -0.0003(2) 0.0023(2) -0.00089(19)
    Cl4 0.0352(3) 0.0200(2) 0.0249(2) -0.00355(19) 0.00249(19) 0.00437(17)
    Cl5 0.0422(3) 0.0311(3) 0.0256(2) -0.0054(2) 0.0058(2) 0.01259(19)
    Cl6 0.0362(3) 0.0271(3) 0.0243(2) 0.0022(2) 0.00324(19) -0.00380(18)
    F1 0.0232(6) 0.0534(9) 0.0519(8) -0.0052(6) 0.0122(5) -0.0179(6)
    F2 0.0237(6) 0.0504(8) 0.0518(8) -0.0071(6) 0.0141(5) -0.0213(6)
    F3 0.0211(6) 0.0405(7) 0.0298(6) -0.0052(5) 0.0058(5) 0.0026(5)
    F4 0.0204(6) 0.0436(7) 0.0345(6) -0.0041(5) 0.0055(5) -0.0001(5)
    O1 0.0437(8) 0.0258(7) 0.0185(6) -0.0046(6) 0.0073(6) -0.0011(5)
    O2 0.0277(7) 0.0292(7) 0.0178(6) -0.0046(6) 0.0037(5) -0.0016(5)
    O3 0.0349(8) 0.0192(7) 0.0204(6) -0.0058(6) 0.0052(5) 0.0014(5)
    O4 0.0319(7) 0.0177(7) 0.0229(6) -0.0010(5) 0.0050(5) 0.0041(5)
    N1 0.0256(9) 0.0223(9) 0.0166(7) -0.0023(7) 0.0035(6) -0.0022(6)
    N2 0.0290(9) 0.0241(9) 0.0149(7) -0.0038(7) 0.0048(6) -0.0033(6)
    N3 0.0258(8) 0.0179(8) 0.0172(7) -0.0012(7) 0.0031(6) 0.0026(6)
    N4 0.0257(8) 0.0174(8) 0.0176(7) -0.0017(6) 0.0039(6) 0.0034(6)
    C1 0.0236(10) 0.0244(10) 0.0184(8) -0.0008(8) 0.0027(7) -0.0035(7)
    C2 0.0163(9) 0.0248(10) 0.0182(8) 0.0019(7) 0.0023(7) -0.0053(7)
    C3 0.0180(9) 0.0248(10) 0.0212(8) 0.0025(7) 0.0032(7) -0.0002(7)
    C4 0.0177(9) 0.0317(11) 0.0178(8) 0.0041(8) 0.0007(7) -0.0059(7)
    C5 0.0216(10) 0.0263(10) 0.0259(9) 0.0025(8) 0.0026(7) -0.0067(7)
    C6 0.0179(9) 0.0216(10) 0.0286(9) 0.0031(7) 0.0031(7) -0.0017(7)
    C7 0.0182(9) 0.0265(10) 0.0198(8) 0.0029(7) 0.0015(7) -0.0006(7)
    C8 0.0155(9) 0.0257(10) 0.0203(8) 0.0000(7) 0.0017(7) 0.0000(7)
    C9 0.0220(9) 0.0226(10) 0.0173(8) 0.0009(7) 0.0005(7) 0.0004(7)
    C10 0.0212(10) 0.0313(11) 0.0287(10) 0.0002(8) 0.0040(8) -0.0021(8)
    C11 0.0374(12) 0.0305(12) 0.0325(11) 0.0085(9) 0.0101(9) -0.0058(8)
    C12 0.0482(13) 0.0213(10) 0.0249(9) 0.0001(9) 0.0043(9) -0.0016(8)
    C13 0.0349(12) 0.0274(11) 0.0251(9) -0.0068(9) 0.0028(8) 0.0001(8)
    C14 0.0235(10) 0.0278(11) 0.0250(9) -0.0001(8) 0.0052(7) -0.0012(7)
    C15 0.0188(9) 0.0206(10) 0.0190(8) 0.0016(7) 0.0039(7) 0.0029(7)
    C16 0.0171(9) 0.0221(9) 0.0190(8) 0.0025(7) 0.0027(7) 0.0039(7)
    C17 0.0175(9) 0.0213(10) 0.0231(9) 0.0011(7) 0.0034(7) 0.0036(7)
    C18 0.0219(9) 0.0244(10) 0.0221(9) 0.0023(8) 0.0047(7) 0.0090(7)
    C19 0.0227(10) 0.0316(11) 0.0185(8) 0.0034(8) 0.0049(7) 0.0044(7)
    C20 0.0184(9) 0.0243(10) 0.0232(9) 0.0040(7) 0.0027(7) -0.0003(7)
    C21 0.0199(9) 0.0206(9) 0.0223(9) 0.0028(7) 0.0039(7) 0.0047(7)
    C22 0.0156(9) 0.0177(9) 0.0214(8) 0.0036(7) 0.0032(7) -0.0001(7)
    C23 0.0217(9) 0.0147(9) 0.0197(8) 0.0030(7) 0.0049(7) 0.0013(6)
    C24 0.0237(10) 0.0179(9) 0.0250(9) -0.0003(7) 0.0075(7) 0.0028(7)
    C25 0.0301(11) 0.0239(10) 0.0249(9) -0.0028(8) -0.0017(8) 0.0020(7)
    C26 0.0461(13) 0.0223(10) 0.0192(9) -0.0019(9) 0.0056(8) -0.0004(7)
    C27 0.0328(11) 0.0251(11) 0.0283(10) -0.0008(8) 0.0142(8) 0.0011(8)
    C28 0.0209(9) 0.0203(10) 0.0265(9) 0.0010(7) 0.0040(7) -0.0014(7)
_geom_special_details
;
All e.s.d.'s (except the e.s.d. in the dihedral angle between two l.s. planes)
are estimated using the full covariance matrix. The cell e.s.d.'s are taken
into account individually in the estimation of e.s.d.'s in distances, angles
and torsion angles; correlations between e.s.d.'s in cell parameters are only
used when they are defined by crystal symmetry. An approximate (isotropic)
treatment of cell e.s.d.'s is used for estimating e.s.d.'s involving l.s.
planes.
;
loop_
    _geom_bond_atom_site_label_1
    _geom_bond_atom_site_label_2
    _geom_bond_site_symmetry_2
    _geom_bond_distance
    _geom_bond_publ_flag
    Cl1 C3 . 1.7265(18) ?
    Cl2 C4 . 1.7320(18) ?
    Cl3 C6 . 1.7317(19) ?
    Cl4 C17 . 1.7280(18) ?
    Cl5 C18 . 1.7228(18) ?
    Cl6 C20 . 1.7362(19) ?
    F1 C10 . 1.361(2) ?
    F2 C14 . 1.350(2) ?
    F3 C24 . 1.357(2) ?
    F4 C28 . 1.355(2) ?
    O1 C1 . 1.218(2) ?
    O2 C8 . 1.224(2) ?
    O3 C15 . 1.222(2) ?
    O4 C22 . 1.224(2) ?
    N1 C1 . 1.355(2) ?
    N1 C2 . 1.403(2) ?
    N1 H1 . 0.89(2) ?
    N2 C8 . 1.360(2) ?
    N2 C1 . 1.402(2) ?
    N2 H2 . 0.82(2) ?
    N3 C15 . 1.354(2) ?
    N3 C16 . 1.402(2) ?
    N3 H3 . 0.80(2) ?
    N4 C22 . 1.360(2) ?
    N4 C15 . 1.401(2) ?
    N4 H4 . 0.91(2) ?
    C2 C7 . 1.387(2) ?
    C2 C3 . 1.408(2) ?
    C3 C4 . 1.388(2) ?
    C4 C5 . 1.377(3) ?
    C5 C6 . 1.384(2) ?
    C5 H5 . 0.9500 ?
    C6 C7 . 1.386(2) ?
    C7 H7 . 0.9500 ?
    C8 C9 . 1.493(2) ?
    C9 C10 . 1.387(2) ?
    C9 C14 . 1.388(3) ?
    C10 C11 . 1.372(3) ?
    C11 C12 . 1.377(3) ?
    C11 H11 . 0.9500 ?
    C12 C13 . 1.383(3) ?
    C12 H12 . 0.9500 ?
    C13 C14 . 1.367(3) ?
    C13 H13 . 0.9500 ?
    C16 C21 . 1.391(2) ?
    C16 C17 . 1.403(2) ?
    C17 C18 . 1.389(2) ?
    C18 C19 . 1.383(3) ?
    C19 C20 . 1.382(2) ?
    C19 H19 . 0.9500 ?
    C20 C21 . 1.386(2) ?
    C21 H21 . 0.9500 ?
    C22 C23 . 1.493(2) ?
    C23 C24 . 1.383(2) ?
    C23 C28 . 1.386(2) ?
    C24 C25 . 1.369(2) ?
    C25 C26 . 1.382(3) ?
    C25 H25 . 0.9500 ?
    C26 C27 . 1.389(3) ?
    C26 H26 . 0.9500 ?
    C27 C28 . 1.370(2) ?
    C27 H27 . 0.9500 ?
loop_
    _geom_angle_atom_site_label_1
    _geom_angle_atom_site_label_2
    _geom_angle_atom_site_label_3
    _geom_angle_site_symmetry_1
    _geom_angle_site_symmetry_3
    _geom_angle
    _geom_angle_publ_flag
    C1 N1 C2 . . 127.03(16) ?
    C1 N1 H1 . . 113.2(13) ?
    C2 N1 H1 . . 119.6(13) ?
    C8 N2 C1 . . 128.23(15) ?
    C8 N2 H2 . . 117.9(15) ?
    C1 N2 H2 . . 113.4(15) ?
    C15 N3 C16 . . 128.03(16) ?
    C15 N3 H3 . . 116.0(16) ?
    C16 N3 H3 . . 115.9(16) ?
    C22 N4 C15 . . 128.67(14) ?
    C22 N4 H4 . . 116.5(14) ?
    C15 N4 H4 . . 114.8(14) ?
    O1 C1 N1 . . 125.96(17) ?
    O1 C1 N2 . . 119.17(15) ?
    N1 C1 N2 . . 114.85(15) ?
    C7 C2 N1 . . 123.82(15) ?
    C7 C2 C3 . . 119.40(16) ?
    N1 C2 C3 . . 116.79(16) ?
    C4 C3 C2 . . 119.77(17) ?
    C4 C3 Cl1 . . 120.30(14) ?
    C2 C3 Cl1 . . 119.93(14) ?
    C5 C4 C3 . . 121.06(16) ?
    C5 C4 Cl2 . . 118.68(14) ?
    C3 C4 Cl2 . . 120.25(15) ?
    C4 C5 C6 . . 118.41(17) ?
    C4 C5 H5 . . 120.8 ?
    C6 C5 H5 . . 120.8 ?
    C5 C6 C7 . . 122.24(17) ?
    C5 C6 Cl3 . . 119.04(14) ?
    C7 C6 Cl3 . . 118.72(14) ?
    C6 C7 C2 . . 119.11(16) ?
    C6 C7 H7 . . 120.4 ?
    C2 C7 H7 . . 120.4 ?
    O2 C8 N2 . . 123.81(17) ?
    O2 C8 C9 . . 120.80(16) ?
    N2 C8 C9 . . 115.39(15) ?
    C10 C9 C14 . . 115.37(17) ?
    C10 C9 C8 . . 123.65(16) ?
    C14 C9 C8 . . 120.86(16) ?
    F1 C10 C11 . . 119.38(17) ?
    F1 C10 C9 . . 117.38(17) ?
    C11 C10 C9 . . 123.19(18) ?
    C10 C11 C12 . . 118.59(19) ?
    C10 C11 H11 . . 120.7 ?
    C12 C11 H11 . . 120.7 ?
    C11 C12 C13 . . 120.94(19) ?
    C11 C12 H12 . . 119.5 ?
    C13 C12 H12 . . 119.5 ?
    C14 C13 C12 . . 118.06(19) ?
    C14 C13 H13 . . 121.0 ?
    C12 C13 H13 . . 121.0 ?
    F2 C14 C13 . . 118.90(17) ?
    F2 C14 C9 . . 117.26(16) ?
    C13 C14 C9 . . 123.81(18) ?
    O3 C15 N3 . . 125.68(16) ?
    O3 C15 N4 . . 119.67(15) ?
    N3 C15 N4 . . 114.65(15) ?
    C21 C16 N3 . . 124.02(15) ?
    C21 C16 C17 . . 119.34(16) ?
    N3 C16 C17 . . 116.64(15) ?
    C18 C17 C16 . . 120.11(16) ?
    C18 C17 Cl4 . . 120.36(14) ?
    C16 C17 Cl4 . . 119.53(13) ?
    C19 C18 C17 . . 120.96(16) ?
    C19 C18 Cl5 . . 119.04(13) ?
    C17 C18 Cl5 . . 120.00(14) ?
    C20 C19 C18 . . 118.02(16) ?
    C20 C19 H19 . . 121.0 ?
    C18 C19 H19 . . 121.0 ?
    C19 C20 C21 . . 122.72(17) ?
    C19 C20 Cl6 . . 118.33(13) ?
    C21 C20 Cl6 . . 118.94(14) ?
    C20 C21 C16 . . 118.84(16) ?
    C20 C21 H21 . . 120.6 ?
    C16 C21 H21 . . 120.6 ?
    O4 C22 N4 . . 124.46(16) ?
    O4 C22 C23 . . 121.38(15) ?
    N4 C22 C23 . . 114.16(14) ?
    C24 C23 C28 . . 115.82(16) ?
    C24 C23 C22 . . 120.91(15) ?
    C28 C23 C22 . . 123.25(16) ?
    F3 C24 C25 . . 118.75(16) ?
    F3 C24 C23 . . 117.71(15) ?
    C25 C24 C23 . . 123.53(17) ?
    C24 C25 C26 . . 118.19(17) ?
    C24 C25 H25 . . 120.9 ?
    C26 C25 H25 . . 120.9 ?
    C25 C26 C27 . . 121.07(17) ?
    C25 C26 H26 . . 119.5 ?
    C27 C26 H26 . . 119.5 ?
    C28 C27 C26 . . 117.96(17) ?
    C28 C27 H27 . . 121.0 ?
    C26 C27 H27 . . 121.0 ?
    F4 C28 C27 . . 119.34(16) ?
    F4 C28 C23 . . 117.21(15) ?
    C27 C28 C23 . . 123.43(17) ?
loop_
    _geom_torsion_atom_site_label_1
    _geom_torsion_atom_site_label_2
    _geom_torsion_atom_site_label_3
    _geom_torsion_atom_site_label_4
    _geom_torsion_site_symmetry_1
    _geom_torsion_site_symmetry_2
    _geom_torsion_site_symmetry_3
    _geom_torsion_site_symmetry_4
    _geom_torsion
    _geom_torsion_publ_flag
    C2 N1 C1 O1 . . . . 3.5(3) ?
    C2 N1 C1 N2 . . . . -175.52(16) ?
    C8 N2 C1 O1 . . . . 175.84(18) ?
    C8 N2 C1 N1 . . . . -5.1(3) ?
    C1 N1 C2 C7 . . . . -6.0(3) ?
    C1 N1 C2 C3 . . . . 173.97(17) ?
    C7 C2 C3 C4 . . . . 1.1(3) ?
    N1 C2 C3 C4 . . . . -178.90(16) ?
    C7 C2 C3 Cl1 . . . . -178.25(13) ?
    N1 C2 C3 Cl1 . . . . 1.8(2) ?
    C2 C3 C4 C5 . . . . -0.9(3) ?
    Cl1 C3 C4 C5 . . . . 178.44(14) ?
    C2 C3 C4 Cl2 . . . . 179.03(13) ?
    Cl1 C3 C4 Cl2 . . . . -1.7(2) ?
    C3 C4 C5 C6 . . . . 0.2(3) ?
    Cl2 C4 C5 C6 . . . . -179.71(13) ?
    C4 C5 C6 C7 . . . . 0.3(3) ?
    C4 C5 C6 Cl3 . . . . -179.82(13) ?
    C5 C6 C7 C2 . . . . -0.1(3) ?
    Cl3 C6 C7 C2 . . . . -179.98(13) ?
    N1 C2 C7 C6 . . . . 179.38(16) ?
    C3 C2 C7 C6 . . . . -0.6(3) ?
    C1 N2 C8 O2 . . . . -2.4(3) ?
    C1 N2 C8 C9 . . . . 177.94(17) ?
    O2 C8 C9 C10 . . . . 121.2(2) ?
    N2 C8 C9 C10 . . . . -59.1(2) ?
    O2 C8 C9 C14 . . . . -54.5(2) ?
    N2 C8 C9 C14 . . . . 125.14(18) ?
    C14 C9 C10 F1 . . . . 178.06(16) ?
    C8 C9 C10 F1 . . . . 2.1(3) ?
    C14 C9 C10 C11 . . . . 0.6(3) ?
    C8 C9 C10 C11 . . . . -175.38(18) ?
    F1 C10 C11 C12 . . . . -179.34(17) ?
    C9 C10 C11 C12 . . . . -1.9(3) ?
    C10 C11 C12 C13 . . . . 1.7(3) ?
    C11 C12 C13 C14 . . . . -0.1(3) ?
    C12 C13 C14 F2 . . . . -179.42(17) ?
    C12 C13 C14 C9 . . . . -1.3(3) ?
    C10 C9 C14 F2 . . . . 179.24(16) ?
    C8 C9 C14 F2 . . . . -4.7(3) ?
    C10 C9 C14 C13 . . . . 1.1(3) ?
    C8 C9 C14 C13 . . . . 177.14(17) ?
    C16 N3 C15 O3 . . . . 1.6(3) ?
    C16 N3 C15 N4 . . . . -178.88(16) ?
    C22 N4 C15 O3 . . . . 175.83(17) ?
    C22 N4 C15 N3 . . . . -3.8(3) ?
    C15 N3 C16 C21 . . . . 4.5(3) ?
    C15 N3 C16 C17 . . . . -176.16(17) ?
    C21 C16 C17 C18 . . . . 1.0(3) ?
    N3 C16 C17 C18 . . . . -178.33(16) ?
    C21 C16 C17 Cl4 . . . . -179.16(13) ?
    N3 C16 C17 Cl4 . . . . 1.5(2) ?
    C16 C17 C18 C19 . . . . -0.8(3) ?
    Cl4 C17 C18 C19 . . . . 179.40(14) ?
    C16 C17 C18 Cl5 . . . . 178.62(14) ?
    Cl4 C17 C18 Cl5 . . . . -1.2(2) ?
    C17 C18 C19 C20 . . . . 0.0(3) ?
    Cl5 C18 C19 C20 . . . . -179.39(13) ?
    C18 C19 C20 C21 . . . . 0.5(3) ?
    C18 C19 C20 Cl6 . . . . 179.69(14) ?
    C19 C20 C21 C16 . . . . -0.3(3) ?
    Cl6 C20 C21 C16 . . . . -179.44(13) ?
    N3 C16 C21 C20 . . . . 178.79(16) ?
    C17 C16 C21 C20 . . . . -0.5(3) ?
    C15 N4 C22 O4 . . . . 2.9(3) ?
    C15 N4 C22 C23 . . . . -177.49(16) ?
    O4 C22 C23 C24 . . . . 58.7(2) ?
    N4 C22 C23 C24 . . . . -120.91(18) ?
    O4 C22 C23 C28 . . . . -119.8(2) ?
    N4 C22 C23 C28 . . . . 60.5(2) ?
    C28 C23 C24 F3 . . . . -179.26(15) ?
    C22 C23 C24 F3 . . . . 2.1(2) ?
    C28 C23 C24 C25 . . . . -0.8(3) ?
    C22 C23 C24 C25 . . . . -179.46(17) ?
    F3 C24 C25 C26 . . . . 178.90(16) ?
    C23 C24 C25 C26 . . . . 0.5(3) ?
    C24 C25 C26 C27 . . . . 0.4(3) ?
    C25 C26 C27 C28 . . . . -0.8(3) ?
    C26 C27 C28 F4 . . . . 178.83(16) ?
    C26 C27 C28 C23 . . . . 0.4(3) ?
    C24 C23 C28 F4 . . . . -178.09(15) ?
    C22 C23 C28 F4 . . . . 0.5(3) ?
    C24 C23 C28 C27 . . . . 0.4(3) ?
    C22 C23 C28 C27 . . . . 178.97(17) ?
loop_
    _geom_hbond_atom_site_label_D
    _geom_hbond_atom_site_label_H
    _geom_hbond_atom_site_label_A
    _geom_hbond_site_symmetry_A
    _geom_hbond_distance_DH
    _geom_hbond_distance_HA
    _geom_hbond_distance_DA
    _geom_hbond_angle_DHA
    N1 H1 Cl1 . 0.89(2) 2.46(2) 2.9126(15) 111.8(16)
    N1 H1 O2 . 0.89(2) 1.88(2) 2.641(2) 141.5(19)
    N2 H2 O1 3_566 0.82(2) 2.00(2) 2.8205(19) 173(2)
    N3 H3 Cl4 . 0.80(2) 2.43(2) 2.8944(16) 118.2(19)
    N3 H3 O4 . 0.80(2) 1.99(2) 2.658(2) 140(2)
    N4 H4 O3 3_665 0.91(2) 1.93(2) 2.8378(18) 176(2)
