# Supplementary material for: 1-(2,6-Difluoro­benzo­yl)-3-(2,3,5-tri­chloro­phen­yl)urea
Source: Acta Crystallogr Sect E Struct Rep Online. 2008 Oct 11;64(Pt 11):o2102. doi: 10.1107/S1600536808032029 (PMC2959602; doi:10.1107/S1600536808032029)
Supplement: Supplementary file 2 [file e-64-o2102-Isup2.hkl]

# 
# h,k,l, Fc-squared, Fo-squared, sigma(Fo-squared) and status flag 
# 
data_I
_shelx_title '  _R080324b' 
_shelx_refln_list_code          4 
_shelx_F_calc_maximum      328.60 
_exptl_crystal_F_000      1520.00 
_reflns_d_resolution_high  0.7600 
 
loop_ 
 _symmetry_equiv_pos_as_xyz 
 'x, y, z' 
 '-x, y+1/2, -z+1/2' 
 '-x, -y, -z' 
 'x, -y-1/2, z-1/2' 
 
_cell_length_a     7.1669 
_cell_length_b    22.8228 
_cell_length_c    18.2885 
_cell_angle_alpha  90.000 
_cell_angle_beta   94.768 
_cell_angle_gamma  90.000 
 
_shelx_F_squared_multiplier     1.000 
 
loop_ 
 _refln_index_h 
 _refln_index_k 
 _refln_index_l 
 _refln_F_squared_calc 
 _refln_F_squared_meas 
 _refln_F_squared_sigma 
 _refln_observed_status 
   1   0   0       52.05       60.58      5.34 o 
   3   0   0     2355.70     2374.29     54.25 o 
   4   0   0      986.13      986.28     33.87 o 
   5   0   0      357.53      345.10     17.96 o 
   6   0   0     7666.34     8363.73    183.58 o 
   7   0   0      453.18      503.92     34.44 o 
   8   0   0      382.89      339.23    108.22 o 
   9   0   0       53.69       16.06     30.08 o 
   1   1   0      691.12      721.74     13.56 o 
   3   1   0      443.61      441.83     11.01 o 
   4   1   0      272.31      368.73     13.84 o 
   5   1   0     1106.98     1061.36     31.99 o 
   6   1   0     3443.78     3339.08     63.93 o 
   7   1   0       16.37       18.04     11.72 o 
   8   1   0      106.30      100.31     39.02 o 
   9   1   0      267.83      230.97     81.53 o 
   0   2   0     2432.42     2491.51    101.52 o 
   1   2   0     2791.60     2544.57     40.92 o 
   2   2   0   107980.67   101625.67   7263.68 o 
   3   2   0     1146.08     1155.63     20.52 o 
   4   2   0    26612.75    25611.63    429.63 o 
   5   2   0     1191.88     1174.20     35.19 o 
   6   2   0     1391.93     1449.28     63.59 o 
   7   2   0      487.99      529.20     37.40 o 
   8   2   0        7.08       -5.64     18.21 o 
   9   2   0        4.01       15.45     17.33 o 
   1   3   0      102.02      120.96      3.47 o 
   2   3   0     5823.58     5874.08    141.60 o 
   3   3   0     4546.44     4542.80     56.84 o 
   4   3   0    37083.64    34433.75    558.41 o 
   5   3   0      211.25      205.83     19.18 o 
   6   3   0      788.33      797.03     28.10 o 
   7   3   0      653.36      674.12     34.32 o 
   8   3   0      504.07      528.78     26.83 o 
   9   3   0      122.97       93.14     30.77 o 
   0   4   0    13751.96    12851.53    210.19 o 
   1   4   0     1211.88     1090.01     19.80 o 
   2   4   0      978.58     1039.05     21.68 o 
   3   4   0     2607.20     2628.67     47.09 o 
   4   4   0     8272.04     8487.82     97.94 o 
   5   4   0     2511.82     2384.86     56.50 o 
   6   4   0     4476.06     4586.56    142.66 o 
   7   4   0        9.46       13.35      8.92 o 
   8   4   0      277.60      240.43     60.19 o 
   9   4   0        0.01       -9.93     26.53 o 
   1   5   0    12991.26    12783.56    248.51 o 
   2   5   0    11012.07     9974.21    139.47 o 
   3   5   0      322.84      331.54     13.08 o 
   4   5   0       47.30       47.53      7.86 o 
   5   5   0      321.97      351.91     17.08 o 
   6   5   0     8022.41     8098.27    242.10 o 
   7   5   0     1107.53     1154.23     61.61 o 
   8   5   0     2446.30     2459.68    144.05 o 
   9   5   0      140.97      121.60     55.39 o 
   0   6   0     1879.88     1931.76     46.39 o 
   1   6   0        5.86        4.63      5.79 o 
   2   6   0     4780.56     4306.95     55.08 o 
   3   6   0     1333.14     1383.69     31.09 o 
   4   6   0     4392.59     4321.31     97.04 o 
   5   6   0      324.05      340.69     15.09 o 
   6   6   0      428.32      409.46     27.10 o 
   7   6   0      446.47      450.18     66.57 o 
   9   6   0       21.07       16.66     18.11 o 
   1   7   0     8056.31     7882.97     99.79 o 
   2   7   0     6727.86     6915.47    107.05 o 
   3   7   0      152.38      155.51      8.98 o 
   4   7   0      306.94      322.83     16.12 o 
   5   7   0      176.07      162.20     27.18 o 
   6   7   0        1.41       19.73      6.87 o 
   7   7   0      596.48      579.24     24.84 o 
   8   7   0      363.97      287.57    113.55 o 
   9   7   0      126.51      172.21     57.61 o 
   0   8   0    43758.71    40348.73    159.57 o 
   1   8   0      628.74      704.65     23.23 o 
   2   8   0      971.56      893.58     21.97 o 
   3   8   0     3978.50     4063.62     71.21 o 
   4   8   0        2.05        7.79      4.46 o 
   5   8   0      182.98      165.74     15.25 o 
   6   8   0      380.92      380.93     22.84 o 
   7   8   0      188.88      164.69     73.13 o 
   8   8   0      305.66      291.03    117.65 o 
   9   8   0      206.60      128.79     88.40 o 
   1   9   0      824.86      792.91     27.71 o 
   2   9   0     1298.15     1303.03     29.71 o 
   3   9   0       90.48       84.88      6.10 o 
   4   9   0      675.98      735.82     24.49 o 
   5   9   0       12.31       23.04      6.84 o 
   6   9   0      136.06      111.60     21.06 o 
   7   9   0       89.90       85.96     52.53 o 
   8   9   0       10.56       21.38     27.34 o 
   0  10   0       72.13       47.31     10.97 o 
   1  10   0     1779.19     2014.94     72.98 o 
   2  10   0     3130.13     2994.29     55.45 o 
   3  10   0     4459.95     4231.68    103.58 o 
   4  10   0       65.50       57.61     11.22 o 
   5  10   0     2760.37     2802.60     77.23 o 
   6  10   0      699.70      694.97     32.73 o 
   7  10   0      256.39      299.21     71.61 o 
   8  10   0        7.06      -22.02     33.49 o 
   1  11   0      784.31      752.13     20.99 o 
   2  11   0     1681.34     1501.54     41.77 o 
   3  11   0       23.05       23.43     19.59 o 
   4  11   0     1522.76     1445.57     53.80 o 
   5  11   0     1237.15     1196.92     59.10 o 
   6  11   0      162.14      142.43     23.23 o 
   7  11   0       26.76       55.17     31.16 o 
   8  11   0        2.44       26.42     25.81 o 
   0  12   0     3749.40     3577.88     91.83 o 
   1  12   0     8106.54     7866.62     80.63 o 
   2  12   0     1907.73     1788.03     61.07 o 
   3  12   0     3435.74     3513.96    100.51 o 
   4  12   0      498.46      488.16     42.33 o 
   5  12   0      190.78      180.66     37.24 o 
   6  12   0      578.60      522.51     20.39 o 
   7  12   0     3022.17     2940.04    160.16 o 
   8  12   0      379.21      353.89    106.70 o 
   1  13   0    14695.69    14638.02    365.94 o 
   2  13   0      117.28      121.05     17.28 o 
   3  13   0      299.37      289.58     18.83 o 
   4  13   0     1084.47     1100.07     45.79 o 
   5  13   0     6349.79     6599.29    297.62 o 
   6  13   0      294.18      325.91     50.82 o 
   7  13   0       93.98       66.58     34.11 o 
   8  13   0      765.72      656.41    113.13 o 
   0  14   0     9231.62     9366.42    137.11 o 
   1  14   0     1753.93     1620.29     66.67 o 
   2  14   0      520.23      494.25     37.61 o 
   3  14   0     1507.85     1555.33     50.01 o 
   4  14   0       74.68       83.50     16.44 o 
   5  14   0     2721.22     2694.88     81.12 o 
   6  14   0     1673.66     1822.99     79.24 o 
   7  14   0       38.42       45.90     24.37 o 
   8  14   0      331.73      183.65    134.98 o 
   1  15   0     6209.26     6174.78    102.68 o 
   2  15   0     2217.29     2283.32     70.39 o 
   3  15   0      405.06      441.03     24.51 o 
   4  15   0       61.90       82.83     14.11 o 
   5  15   0      249.86      258.89     43.61 o 
   6  15   0     1783.36     1861.14     84.15 o 
   7  15   0      491.72      501.14    138.90 o 
   8  15   0        2.10       57.05     34.05 o 
   0  16   0     4169.54     4224.90    144.22 o 
   1  16   0       24.64       32.52      8.85 o 
   2  16   0     1319.67     1364.79     46.01 o 
   3  16   0      930.20      909.09     22.54 o 
   4  16   0     7766.55     8173.60    162.60 o 
   5  16   0       10.91       29.12     11.14 o 
   6  16   0      437.25      367.15     64.43 o 
   7  16   0        8.07       33.23     11.69 o 
   1  17   0        0.54       14.69      8.39 o 
   2  17   0     2027.85     1867.60     71.62 o 
   3  17   0       68.43       64.43     12.41 o 
   4  17   0      124.53      119.88     21.33 o 
   5  17   0      161.03      126.85     30.49 o 
   6  17   0      797.66      863.74     50.46 o 
   7  17   0       39.86       22.43     13.40 o 
   0  18   0    12859.14    13973.57    410.45 o 
   1  18   0      460.10      444.31     36.75 o 
   2  18   0     4251.28     4278.95    134.56 o 
   3  18   0     3988.91     4010.74    110.46 o 
   4  18   0      275.65      258.30     36.64 o 
   5  18   0      193.24      184.39     25.80 o 
   6  18   0      405.29      336.33     51.01 o 
   7  18   0      248.48      201.71     64.66 o 
   1  19   0      242.97      284.91     40.97 o 
   2  19   0      843.32      791.33     33.38 o 
   3  19   0     1129.92     1085.81     26.79 o 
   4  19   0        2.05        8.36      8.58 o 
   5  19   0       97.79       84.83     16.09 o 
   6  19   0      146.54      120.11     23.39 o 
   7  19   0      151.96       92.27     32.75 o 
   0  20   0     1360.57     1347.61    135.06 o 
   1  20   0      981.15     1010.86     34.66 o 
   2  20   0     1689.95     1607.81     87.73 o 
   3  20   0     2263.94     2363.51     66.38 o 
   4  20   0      409.22      441.42     54.19 o 
   5  20   0        1.23       18.19     13.59 o 
   6  20   0      665.43      758.38     60.99 o 
   7  20   0       84.74       32.68     14.33 o 
   1  21   0       18.48       38.88     17.76 o 
   2  21   0       35.26       12.46     17.30 o 
   3  21   0       23.27        8.08     15.25 o 
   4  21   0     2202.96     2278.21     95.05 o 
   5  21   0      598.12      555.76    103.22 o 
   6  21   0      895.50      921.15     77.77 o 
   0  22   0      984.17     1045.38     81.77 o 
   1  22   0      120.45      161.50     31.19 o 
   2  22   0       80.78       94.78     23.49 o 
   3  22   0        0.58        8.94     14.61 o 
   4  22   0      223.62      200.58     39.70 o 
   5  22   0       73.67       72.21     26.50 o 
   6  22   0      244.06      219.18     48.52 o 
   1  23   0       30.76       62.26     16.80 o 
   2  23   0      502.29      572.04     45.27 o 
   3  23   0       25.02       66.91     28.09 o 
   4  23   0     1795.39     1671.31    112.14 o 
   5  23   0       90.93       74.97     44.02 o 
   6  23   0      573.29      594.19    112.40 o 
   0  24   0      249.75      227.90     94.03 o 
   1  24   0       24.21       13.84     16.63 o 
   2  24   0        8.40       49.19     18.94 o 
   3  24   0      476.20      480.88    105.30 o 
   4  24   0       46.89       35.18     17.19 o 
   5  24   0      449.55      438.12    156.01 o 
   1  25   0      237.07      248.43     44.75 o 
   2  25   0     1914.62     1837.21    113.48 o 
   3  25   0       10.52       22.73     16.32 o 
   4  25   0       16.92       29.49     16.93 o 
   5  25   0      426.63      297.35    155.58 o 
   0  26   0     1453.16     1539.31    205.45 o 
   1  26   0      165.30      140.86     34.19 o 
   2  26   0       18.49       23.85     13.95 o 
   3  26   0     1087.44     1098.66     50.53 o 
   4  26   0      101.36      107.21     37.04 o 
   1  27   0      969.00     1014.46     62.86 o 
   2  27   0      194.09      129.35     39.23 o 
   3  27   0       34.40       56.76     30.75 o 
   4  27   0       37.43       31.36     25.00 o 
   0  28   0       21.75       39.64     22.45 o 
   1  28   0      214.10      179.64     41.42 o 
   2  28   0      596.91      551.32    101.93 o 
   3  28   0     1197.78     1023.54    139.96 o 
   1  29   0     1006.29     1029.39     97.40 o 
   2  29   0        2.08       30.69     35.70 o 
   0  30   0      270.40      188.74     82.28 o 
  -9   1   1        0.06        7.88     18.65 o 
  -8   1   1       10.07        9.54     11.55 o 
  -7   1   1      804.08      840.01     40.89 o 
  -6   1   1      596.68      597.24     30.81 o 
  -5   1   1      322.08      331.57     13.08 o 
  -4   1   1     1217.18     1320.08     31.20 o 
  -3   1   1     4528.26     4611.07     70.69 o 
  -2   1   1     7323.47     7261.80    127.20 o 
  -1   1   1     1604.28     1521.40     27.31 o 
   1   1   1     5579.90     5168.96    140.14 o 
   2   1   1     5696.17     5549.18     66.23 o 
   3   1   1       22.13       21.52      3.41 o 
   4   1   1      235.20      205.42      9.57 o 
   5   1   1      438.47      402.99     12.03 o 
   6   1   1      244.64      280.85     59.37 o 
   7   1   1     1270.73     1273.67     39.41 o 
   8   1   1      443.71      464.85     54.89 o 
   9   1   1      310.27      315.52     37.40 o 
  -9   2   1       93.93      116.93     27.99 o 
  -8   2   1      109.10       73.20     27.09 o 
  -7   2   1       26.60       32.26     18.38 o 
  -6   2   1     1953.78     1977.08    129.30 o 
  -5   2   1      182.98      186.14     10.57 o 
  -4   2   1        9.65       21.59      5.04 o 
  -3   2   1       30.15       38.20      5.80 o 
  -2   2   1    29457.00    27273.30    562.88 o 
  -1   2   1     3599.63     3310.95     94.45 o 
   0   2   1     5015.82     4778.01     77.39 o 
   1   2   1     2465.63     2263.90     39.96 o 
   2   2   1      463.70      511.70     14.44 o 
   3   2   1     4710.64     4887.13     71.57 o 
   4   2   1     1839.35     1807.26     39.36 o 
   5   2   1      259.54      269.63     11.99 o 
   6   2   1     1478.06     1456.24     32.30 o 
   7   2   1        0.55       -2.27     14.33 o 
   8   2   1      130.83      115.56     46.19 o 
   9   2   1      281.35      241.69     75.58 o 
  -9   3   1        0.08        6.70     16.72 o 
  -8   3   1      409.17      546.54     27.58 o 
  -7   3   1     1533.57     1461.56     65.99 o 
  -6   3   1     2117.42     1952.18     76.40 o 
  -5   3   1      663.98      658.69     16.84 o 
  -4   3   1     4412.84     4214.52     64.18 o 
  -3   3   1     3203.38     3346.00     50.27 o 
  -2   3   1    40479.32    40469.30   1415.04 o 
  -1   3   1      181.88      175.91      8.17 o 
   0   3   1      804.73      771.31     14.98 o 
   1   3   1      244.43      216.67      7.59 o 
   3   3   1      907.20      922.57     20.56 o 
   4   3   1     2261.92     2208.57     42.21 o 
   5   3   1       10.66        9.54      4.71 o 
   6   3   1      655.89      611.84     36.50 o 
   7   3   1      163.99      156.52     38.10 o 
   8   3   1      263.69      299.64     56.16 o 
   9   3   1        3.15        5.86     15.57 o 
  -9   4   1       56.74       51.63     20.37 o 
  -8   4   1      894.33      892.01     37.92 o 
  -7   4   1      772.60      867.71     48.44 o 
  -6   4   1       60.59       87.52     20.47 o 
  -5   4   1       53.16       55.05      9.13 o 
  -4   4   1    24896.63    25012.00    365.96 o 
  -3   4   1      468.83      474.34     12.01 o 
  -2   4   1     9833.78     9285.50    106.31 o 
  -1   4   1     4199.93     4244.33     52.63 o 
   0   4   1      158.04      153.40      4.86 o 
   1   4   1      122.27      122.77      3.32 o 
   2   4   1    16222.02    15848.44    247.09 o 
   3   4   1       52.46       38.63      5.42 o 
   4   4   1     3203.26     3299.61     62.72 o 
   5   4   1        4.66       12.24      4.65 o 
   6   4   1        9.44       16.89     13.51 o 
   7   4   1      150.53      132.11     32.60 o 
   8   4   1        5.26       12.50     12.66 o 
   9   4   1       13.19       23.32     38.57 o 
  -9   5   1       11.97       19.07     25.60 o 
  -8   5   1      302.11      285.11     58.22 o 
  -7   5   1       51.30       25.03     14.68 o 
  -6   5   1    10613.08    11697.19    561.87 o 
  -5   5   1      112.44      113.22     15.56 o 
  -4   5   1    19390.82    18421.33    332.01 o 
  -3   5   1     1420.11     1593.85     34.74 o 
  -2   5   1     5401.95     5313.12     68.99 o 
  -1   5   1     3612.11     3443.94     59.34 o 
   0   5   1    28539.76    27570.98    827.46 o 
   1   5   1      539.83      521.64     11.25 o 
   2   5   1      893.30      850.52     14.63 o 
   3   5   1     3513.39     3721.29     62.76 o 
   4   5   1    13490.34    13967.79    160.53 o 
   5   5   1       99.98      101.45     16.34 o 
   6   5   1     5014.27     5418.53    165.83 o 
   7   5   1       25.17       15.76     11.18 o 
   8   5   1       83.44       67.26     40.66 o 
   9   5   1      184.70      209.50    113.40 o 
  -9   6   1      216.02      144.97    103.77 o 
  -8   6   1      869.79      893.28    192.32 o 
  -7   6   1     1999.98     1964.17     77.01 o 
  -6   6   1     9740.69     9805.37    240.00 o 
  -5   6   1        7.26        4.88      5.59 o 
  -4   6   1     2002.50     1912.85     44.22 o 
  -3   6   1      828.94      799.88     26.88 o 
  -2   6   1     4349.74     3984.64     51.66 o 
  -1   6   1     7558.13     7097.43    155.55 o 
   0   6   1    47204.66    46456.45    254.95 o 
   1   6   1     2141.78     2067.56     38.76 o 
   2   6   1      578.51      584.02     19.36 o 
   3   6   1       86.49       57.04      7.97 o 
   4   6   1     1000.88     1153.51     27.86 o 
   5   6   1      102.14      104.89     17.78 o 
   6   6   1     7470.60     7775.50    189.08 o 
   7   6   1       89.12       78.24     20.04 o 
   9   6   1      348.14      261.18    149.40 o 
  -9   7   1      538.88      591.53     62.67 o 
  -8   7   1     6279.05     5881.52    110.95 o 
  -7   7   1      778.78      762.53     26.92 o 
  -6   7   1     2612.00     2724.72     69.44 o 
  -5   7   1     3644.54     3774.81     71.11 o 
  -4   7   1        0.13        3.22      5.69 o 
  -3   7   1     3360.99     3567.06     63.27 o 
  -2   7   1     5336.35     5194.53    101.64 o 
  -1   7   1     2198.74     2169.03     37.29 o 
   0   7   1      759.95      839.77     31.98 o 
   1   7   1    21799.80    20992.17    302.74 o 
   2   7   1     6593.04     6307.41     78.97 o 
   3   7   1     8508.11     8218.81     74.60 o 
   4   7   1        5.94        7.36      4.21 o 
   5   7   1     2463.97     2434.40     40.80 o 
   6   7   1       20.10       20.12     11.61 o 
   7   7   1     1015.51     1035.77     48.06 o 
   8   7   1      954.26      829.41     54.35 o 
   9   7   1       21.11       27.72     24.61 o 
  -9   8   1       60.12       34.05     55.69 o 
  -8   8   1     2666.66     2556.33    187.45 o 
  -7   8   1      755.91      844.09     49.05 o 
  -6   8   1     1065.71     1018.88     42.75 o 
  -5   8   1     2053.51     2225.15     95.49 o 
  -4   8   1     2092.46     2189.21     51.87 o 
  -3   8   1     4188.67     4039.28     94.82 o 
  -2   8   1       18.11       13.48      7.41 o 
  -1   8   1       99.41      101.90      6.69 o 
   0   8   1    23029.53    22469.56    526.36 o 
   1   8   1     3736.47     3700.26    154.23 o 
   2   8   1      172.03      204.02      5.72 o 
   3   8   1        5.27        9.42      3.58 o 
   4   8   1     8009.63     8215.49    194.44 o 
   5   8   1      419.09      417.20     25.63 o 
   6   8   1        1.98        6.13     12.17 o 
   7   8   1      671.11      586.16     41.93 o 
   8   8   1      444.59      365.71     58.35 o 
   9   8   1       16.78       36.07     34.85 o 
  -8   9   1       39.22       23.57     25.28 o 
  -7   9   1        1.03       -4.43     31.01 o 
  -6   9   1      858.39      822.85     34.11 o 
  -5   9   1     1920.80     1842.35     44.58 o 
  -4   9   1     7884.17     7904.44    175.53 o 
  -3   9   1     2239.88     2246.38     45.78 o 
  -2   9   1        8.21       30.99      5.42 o 
  -1   9   1     9902.27     9797.97     73.71 o 
   0   9   1     1338.53     1347.84     33.09 o 
   1   9   1      167.69      194.65      9.16 o 
   2   9   1     3420.27     3209.76     62.32 o 
   3   9   1       96.31       81.02     10.19 o 
   4   9   1     2905.20     2920.59     61.92 o 
   5   9   1       92.62       90.07     15.72 o 
   6   9   1     2421.28     2442.01     89.51 o 
   7   9   1      284.59      343.99    114.22 o 
   8   9   1      179.64      195.34     57.25 o 
  -8  10   1       52.10       32.86     26.20 o 
  -7  10   1       49.21       46.51     18.18 o 
  -6  10   1       73.05       51.50     10.28 o 
  -5  10   1     1769.82     1785.48     55.14 o 
  -4  10   1     3016.13     3023.65     61.34 o 
  -3  10   1     1691.94     1699.62     36.13 o 
  -2  10   1     6240.47     6386.81     45.28 o 
  -1  10   1     2540.29     2454.26     46.29 o 
   0  10   1      722.22      643.18     16.12 o 
   1  10   1       61.66       46.78      7.96 o 
   2  10   1      223.51      236.39     15.11 o 
   3  10   1       13.86       20.17      3.47 o 
   4  10   1     1118.57     1113.43     31.73 o 
   5  10   1        6.76       11.56      7.71 o 
   6  10   1     1112.13     1115.86     53.78 o 
   7  10   1      860.90      774.43     42.08 o 
   8  10   1        4.52       35.84     20.52 o 
  -8  11   1      288.07      362.15    158.99 o 
  -7  11   1       98.80      107.64     30.64 o 
  -6  11   1      177.90      156.50     28.25 o 
  -5  11   1       31.09       53.15     13.95 o 
  -4  11   1      333.24      319.81     21.82 o 
  -3  11   1        0.41        7.03      8.41 o 
  -2  11   1    13167.99    13529.41    148.39 o 
  -1  11   1     8522.61     8395.51    113.01 o 
   0  11   1    11122.16    10978.96    154.96 o 
   1  11   1      614.66      555.25     30.20 o 
   2  11   1     2766.05     2686.28     59.63 o 
   3  11   1     1907.40     1799.51     48.88 o 
   4  11   1       25.43       21.40      5.51 o 
   5  11   1        5.41       17.54     16.34 o 
   6  11   1      421.60      477.79     29.61 o 
   7  11   1     1200.19     1274.57     80.83 o 
   8  11   1     2637.12     2972.62    223.71 o 
  -8  12   1      765.34      707.32     49.19 o 
  -7  12   1     1218.88     1249.71     81.98 o 
  -6  12   1     1237.48     1243.42     41.38 o 
  -5  12   1     1359.51     1426.18     27.63 o 
  -4  12   1      943.09      964.75     34.48 o 
  -3  12   1     2425.28     2414.96     60.12 o 
  -2  12   1      167.39      148.96     21.43 o 
  -1  12   1     4501.19     4470.80     79.79 o 
   0  12   1     3710.66     3635.73     67.43 o 
   1  12   1      407.87      449.83     15.26 o 
   2  12   1       78.95       80.17     14.32 o 
   3  12   1     5123.05     5366.99     88.71 o 
   4  12   1        9.67       13.65      6.42 o 
   5  12   1     2587.42     2754.05     74.99 o 
   6  12   1      731.83      682.36     26.83 o 
   7  12   1      744.38      775.41    106.53 o 
   8  12   1        4.83       42.05     30.59 o 
  -8  13   1        3.24        1.00     20.68 o 
  -7  13   1     1347.99     1416.45    124.89 o 
  -6  13   1       95.58      101.36     19.04 o 
  -5  13   1       38.43       48.20     14.20 o 
  -4  13   1     4440.73     4560.35     93.63 o 
  -3  13   1     2050.12     2181.64    102.92 o 
  -2  13   1      346.90      323.75     22.36 o 
  -1  13   1      546.00      490.19     10.10 o 
   0  13   1     1450.70     1415.50     37.56 o 
   1  13   1     4119.51     4213.13    134.36 o 
   2  13   1     3744.78     3886.94     94.81 o 
   3  13   1       54.99       51.02      9.96 o 
   4  13   1      393.49      381.26     22.84 o 
   5  13   1        5.69       21.74     11.75 o 
   6  13   1     1167.19     1210.08     76.31 o 
   7  13   1      596.85      670.48    157.51 o 
   8  13   1       54.81       63.70     36.16 o 
  -8  14   1        1.55       38.85     22.04 o 
  -7  14   1        5.89       27.85     30.05 o 
  -6  14   1      313.02      284.60     47.81 o 
  -5  14   1     1926.97     1909.91     42.69 o 
  -4  14   1      658.55      686.03     48.23 o 
  -3  14   1      865.07      846.52     58.16 o 
  -2  14   1     1411.85     1403.28     45.41 o 
  -1  14   1      709.57      734.29     25.68 o 
   0  14   1      283.21      313.77     10.77 o 
   1  14   1      450.70      421.59     12.81 o 
   2  14   1     1286.81     1192.15     42.35 o 
   3  14   1     1987.63     2006.05     54.24 o 
   4  14   1     2242.64     2243.52     83.94 o 
   5  14   1      171.83      174.87     27.22 o 
   6  14   1       12.62       32.08     11.51 o 
   7  14   1        0.52       18.23     13.48 o 
   8  14   1      204.69      183.36     36.51 o 
  -8  15   1      232.79      234.46    114.43 o 
  -7  15   1       88.48       71.58     17.15 o 
  -6  15   1      648.68      628.59     36.18 o 
  -5  15   1      233.22      215.46     42.33 o 
  -4  15   1      452.31      455.80     29.52 o 
  -3  15   1        0.06       -0.88     11.11 o 
  -2  15   1     5898.36     5808.73    126.35 o 
  -1  15   1      211.55      212.44     12.79 o 
   0  15   1       27.77       48.62      8.62 o 
   1  15   1      202.86      203.84     18.31 o 
   2  15   1     3996.76     3984.31    130.01 o 
   3  15   1      279.15      276.49     37.53 o 
   4  15   1       90.05       99.45     20.43 o 
   5  15   1     1181.38     1205.20     64.88 o 
   6  15   1       97.56      119.58     33.95 o 
   7  15   1       41.66       36.97     11.74 o 
   8  15   1       77.94       35.54     33.36 o 
  -7  16   1      425.57      389.45    118.40 o 
  -6  16   1       11.51       20.92     18.53 o 
  -5  16   1       46.02       23.66     13.54 o 
  -4  16   1      100.51      114.68     16.77 o 
  -3  16   1     4517.90     4572.69     63.26 o 
  -2  16   1      384.58      351.94     45.41 o 
  -1  16   1        2.82        5.94      7.00 o 
   0  16   1     7539.06     7392.03    162.82 o 
   1  16   1      530.74      482.76     40.19 o 
   2  16   1       31.17       39.43     12.91 o 
   3  16   1     4462.22     4815.40    138.36 o 
   4  16   1      139.65      106.87     21.97 o 
   5  16   1      263.11      298.17     61.12 o 
   6  16   1      117.36      107.76     24.21 o 
   7  16   1      869.87      933.16     43.52 o 
  -7  17   1       60.37       47.67     19.40 o 
  -6  17   1       53.26       32.19     14.27 o 
  -5  17   1      362.77      269.02     54.45 o 
  -4  17   1        8.57        8.55     10.33 o 
  -3  17   1     1081.14     1033.90     40.23 o 
  -2  17   1       30.91       37.69     10.22 o 
  -1  17   1     3406.51     3412.21     85.14 o 
   0  17   1      244.99      220.33     38.12 o 
   1  17   1      234.33      246.43     20.59 o 
   2  17   1       77.05       71.48     12.17 o 
   3  17   1      419.09      382.25     26.95 o 
   4  17   1      816.12      786.96     42.22 o 
   5  17   1      709.61      747.73     47.53 o 
   6  17   1       23.68       38.67     12.10 o 
   7  17   1       24.38        8.19     18.05 o 
  -7  18   1      933.23      986.73     86.61 o 
  -6  18   1       43.26       87.71     32.15 o 
  -5  18   1     2254.47     2246.78    108.31 o 
  -4  18   1      118.39      109.89     16.02 o 
  -3  18   1      696.40      729.47     36.64 o 
  -2  18   1      433.62      446.59     35.14 o 
  -1  18   1     4005.46     3966.96     69.26 o 
   0  18   1      481.80      552.87     33.66 o 
   1  18   1    11173.37    11238.12    192.47 o 
   2  18   1     1778.14     1758.60     53.15 o 
   3  18   1     1282.86     1310.10     27.69 o 
   4  18   1      582.48      610.19     51.18 o 
   5  18   1      116.66       99.07     19.12 o 
   6  18   1      571.26      493.72     79.42 o 
   7  18   1        5.70       28.58     18.84 o 
  -7  19   1      343.14      246.93     86.77 o 
  -6  19   1       92.81       92.56     31.86 o 
  -5  19   1     1289.93     1255.91     78.17 o 
  -4  19   1      238.80      242.69     38.67 o 
  -3  19   1      280.18      222.13     39.53 o 
  -2  19   1     3152.69     3291.14    107.01 o 
  -1  19   1    10222.25    10280.86    262.07 o 
   0  19   1      249.03      252.28     34.20 o 
   1  19   1       66.27       62.09     16.85 o 
   2  19   1     2238.42     2133.57     91.68 o 
   3  19   1      495.88      508.53     44.57 o 
   4  19   1      325.69      277.28     49.76 o 
   5  19   1       21.90       42.34     14.04 o 
   6  19   1      212.11      213.19     38.99 o 
   7  19   1      339.61      250.15     77.94 o 
  -7  20   1        3.04      -10.49     18.32 o 
  -6  20   1        1.42       12.56     27.00 o 
  -5  20   1       24.06       24.99     17.95 o 
  -4  20   1     1481.95     1665.56    148.30 o 
  -3  20   1     3974.29     3800.06    117.65 o 
  -2  20   1        9.79        9.12     14.38 o 
  -1  20   1      264.81      241.35     36.93 o 
   0  20   1     1734.15     1799.39     55.26 o 
   1  20   1     1120.19     1115.95     38.53 o 
   2  20   1        5.00       15.18     17.44 o 
   3  20   1      374.61      386.36     37.58 o 
   4  20   1      880.59      870.13     64.39 o 
   5  20   1       63.41       53.00     17.79 o 
   6  20   1       33.96       39.03     15.16 o 
  -6  21   1      915.62      800.31     83.94 o 
  -5  21   1     2320.91     2296.15    120.65 o 
  -4  21   1      105.35       87.84     16.36 o 
  -3  21   1     2573.97     2407.64    176.90 o 
  -2  21   1     1241.81     1301.88     65.58 o 
  -1  21   1      193.52      193.65     27.02 o 
   0  21   1       68.34       78.95     26.39 o 
   1  21   1     3573.51     3543.57     89.45 o 
   2  21   1      320.32      336.72     71.94 o 
   3  21   1       83.30       73.71     18.58 o 
   4  21   1        8.52       15.38      6.19 o 
   5  21   1     1145.84     1244.13     90.37 o 
   6  21   1      152.78      115.83     28.01 o 
  -6  22   1       12.28       18.68     19.66 o 
  -5  22   1      296.11      247.76     72.04 o 
  -4  22   1     2324.03     2388.01     89.89 o 
  -3  22   1      154.24      130.84     23.72 o 
  -2  22   1       97.10       72.06     20.62 o 
  -1  22   1      395.40      343.21     66.19 o 
   0  22   1       29.61       54.18     14.97 o 
   1  22   1      279.61      270.30     42.05 o 
   2  22   1      985.93      905.21     36.70 o 
   3  22   1     3610.16     3915.05    105.76 o 
   4  22   1        5.92        7.65     20.38 o 
   5  22   1       68.13       65.51     22.66 o 
   6  22   1       45.02       40.07     15.27 o 
  -6  23   1      646.13      701.51    142.33 o 
  -5  23   1      149.08      125.92     66.82 o 
  -4  23   1       66.55       57.07     24.09 o 
  -3  23   1        2.79       30.21     16.38 o 
  -2  23   1      183.57      189.76     37.88 o 
  -1  23   1      603.20      620.04     66.25 o 
   0  23   1       48.64       32.03     17.05 o 
   1  23   1     2404.68     2355.29    157.25 o 
   2  23   1      669.81      662.30     42.95 o 
   3  23   1       23.91        3.96     19.65 o 
   4  23   1      389.26      336.32     78.04 o 
   5  23   1      895.15      840.06     73.55 o 
  -5  24   1      256.50      189.49     57.88 o 
  -4  24   1       88.39       89.57     34.94 o 
  -3  24   1     1395.63     1536.98    105.67 o 
  -2  24   1      249.67      220.51     47.55 o 
  -1  24   1      956.17      850.83     72.58 o 
   0  24   1       16.02       29.96     19.85 o 
   1  24   1      864.56      912.86     40.22 o 
   2  24   1       52.04       47.21     17.74 o 
   3  24   1        1.94       -7.46     22.84 o 
   4  24   1      310.60      146.34     87.41 o 
   5  24   1     1339.39     1251.67     87.01 o 
  -5  25   1      765.73      639.22    246.85 o 
  -4  25   1      265.90      155.44     44.03 o 
  -3  25   1       15.37       28.24     15.03 o 
  -2  25   1      390.24      366.33     61.66 o 
  -1  25   1      795.63      736.95     59.17 o 
   0  25   1       25.01       47.16     19.64 o 
   1  25   1      574.47      603.89     93.66 o 
   2  25   1       33.42       53.37     15.37 o 
   3  25   1      236.53      181.80     57.83 o 
   4  25   1        0.43       38.75     25.25 o 
   5  25   1      163.16      109.88     65.38 o 
  -4  26   1      135.25       91.49     20.68 o 
  -3  26   1      757.48      663.68    143.60 o 
  -2  26   1     1277.26     1457.23     89.23 o 
  -1  26   1      258.81      208.98     31.22 o 
   0  26   1      677.28      665.71     70.39 o 
   1  26   1      500.58      447.85     64.48 o 
   2  26   1      490.83      380.47     77.49 o 
   3  26   1     1104.42     1086.08     51.38 o 
   4  26   1      153.27      193.13     63.36 o 
  -4  27   1      328.44      261.87     64.58 o 
  -3  27   1      170.73      172.20     46.08 o 
  -2  27   1      174.07      149.37     31.22 o 
  -1  27   1     1108.10     1176.40     55.57 o 
   0  27   1        3.41       16.93     13.58 o 
   1  27   1      100.26       96.05     33.95 o 
   2  27   1      329.95      281.68     43.32 o 
   3  27   1      517.11      597.36    128.44 o 
   4  27   1       68.48       84.13     55.71 o 
  -3  28   1      362.19      276.31     89.37 o 
  -2  28   1     1440.49     1503.46     81.78 o 
  -1  28   1      213.44      205.89     41.02 o 
   0  28   1      626.33      546.92    107.80 o 
   1  28   1      714.34      582.81    123.95 o 
   2  28   1        1.93       32.84     21.22 o 
   3  28   1      310.40      258.12     84.85 o 
  -2  29   1       53.78       79.86     23.97 o 
  -1  29   1       88.49       77.32     30.26 o 
   0  29   1      407.96      340.81     89.04 o 
   1  29   1      123.34      118.66     39.36 o 
   2  29   1      110.86      111.71     40.58 o 
   0  30   1      182.57      157.87     43.61 o 
  -8   0   2       68.09       69.11     26.03 o 
  -7   0   2     1701.82     1703.14    100.27 o 
  -6   0   2     1673.44     1739.05    118.80 o 
  -5   0   2       26.01       15.30     14.01 o 
  -4   0   2      961.64     1018.76     37.29 o 
  -3   0   2      197.75      186.95     14.68 o 
  -2   0   2    11119.74    11511.00    162.26 o 
  -1   0   2     2052.03     1984.64     70.32 o 
   0   0   2     7954.80     7432.78    149.24 o 
   1   0   2    10339.59     9593.21    221.06 o 
   2   0   2     4007.60     3857.23     66.93 o 
   3   0   2    15145.58    14837.11    154.94 o 
   4   0   2     2579.19     2595.92     67.37 o 
   5   0   2      517.39      527.12     22.37 o 
   6   0   2      276.11      319.48     95.01 o 
   7   0   2     1738.63     2000.75    115.42 o 
   8   0   2      307.16      212.65    138.24 o 
   9   0   2      126.62       76.10     60.23 o 
  -9   1   2      205.67      225.64     51.09 o 
  -8   1   2      467.02      474.46     25.44 o 
  -7   1   2      438.69      469.83     41.26 o 
  -6   1   2      598.92      544.27     37.85 o 
  -5   1   2      423.14      355.85     25.37 o 
  -4   1   2      379.18      329.20      8.62 o 
  -3   1   2      402.34      463.71     12.17 o 
  -2   1   2     9762.77    10295.86     97.42 o 
  -1   1   2     3381.86     3196.20     88.84 o 
   0   1   2       33.87       30.12      2.95 o 
   1   1   2        3.46       10.51      3.17 o 
   2   1   2    14855.59    14293.93    292.61 o 
   3   1   2     1546.55     1524.24     32.08 o 
   4   1   2     2999.20     3075.20     55.47 o 
   5   1   2     1977.51     2008.39     62.24 o 
   6   1   2      812.20      858.59     33.35 o 
   7   1   2      601.39      616.61     49.00 o 
   8   1   2      134.11      136.45     38.69 o 
   9   1   2      573.37      548.49     46.68 o 
  -9   2   2       39.10       33.31     29.10 o 
  -8   2   2       92.57      107.89     27.37 o 
  -7   2   2       36.46       18.51     19.19 o 
  -6   2   2      270.64      244.69     42.36 o 
  -5   2   2     1464.76     1481.58     45.93 o 
  -4   2   2     6390.76     6402.75     79.14 o 
  -3   2   2       72.90       55.81      5.83 o 
  -2   2   2    23961.57    22312.50    290.56 o 
  -1   2   2      181.98      168.15      9.16 o 
   0   2   2      130.91      146.28      5.67 o 
   1   2   2     5209.59     4903.27     68.27 o 
   2   2   2      625.23      610.95     13.53 o 
   3   2   2     8459.03     8123.79    117.88 o 
   4   2   2     3529.73     3642.41     65.38 o 
   5   2   2     1526.15     1514.17     48.00 o 
   6   2   2       59.27       54.65     14.64 o 
   7   2   2      725.47      781.50     30.05 o 
   8   2   2       72.12       75.96     37.11 o 
   9   2   2      235.72      186.32     59.33 o 
  -9   3   2      363.39      366.77     81.53 o 
  -8   3   2      122.82      129.85     24.92 o 
  -7   3   2       93.69       94.90     27.84 o 
  -6   3   2     3421.22     3451.80     90.49 o 
  -5   3   2      443.90      423.63     14.59 o 
  -4   3   2     5021.11     5488.02     92.59 o 
  -3   3   2     5421.30     5249.70    121.64 o 
  -2   3   2     8420.14     7861.85     81.19 o 
  -1   3   2     1617.47     1654.61     28.09 o 
   0   3   2     7365.02     6524.18     77.13 o 
   1   3   2     5759.70     5589.30    154.81 o 
   2   3   2     3184.84     2883.13     45.35 o 
   3   3   2     4482.88     4519.64     75.91 o 
   4   3   2     1848.18     1858.03     35.56 o 
   5   3   2      232.06      227.16     14.88 o 
   6   3   2      360.37      355.82     21.07 o 
   7   3   2       35.92       24.35     18.37 o 
   8   3   2       51.85       69.46     31.70 o 
   9   3   2      234.77      181.80     60.70 o 
  -9   4   2      279.07      202.11     62.88 o 
  -8   4   2        0.13       14.39     13.85 o 
  -7   4   2      886.69      973.73     39.95 o 
  -6   4   2     1020.42      953.09     25.20 o 
  -5   4   2      476.59      513.92     15.47 o 
  -4   4   2        0.11       10.85      5.81 o 
  -3   4   2     3614.28     3712.59     71.75 o 
  -2   4   2    12666.60    12235.57    275.14 o 
  -1   4   2      888.68      886.22     15.25 o 
   0   4   2     1889.94     1823.51     30.22 o 
   1   4   2    16465.26    15799.62    200.49 o 
   2   4   2     4581.34     4235.48     77.72 o 
   3   4   2    11698.02    11290.58     99.23 o 
   4   4   2     1685.97     1805.31     34.27 o 
   5   4   2     3413.49     3440.52     76.33 o 
   6   4   2      305.29      309.27     22.53 o 
   7   4   2      110.27      122.98     36.84 o 
   8   4   2       47.35       51.25     37.25 o 
   9   4   2       17.79       51.26     31.23 o 
  -9   5   2      113.68       99.02     64.87 o 
  -8   5   2     1590.42     1567.92    118.01 o 
  -7   5   2      820.84      784.35     46.30 o 
  -6   5   2        9.16       11.92     10.51 o 
  -5   5   2      618.28      620.39     13.12 o 
  -4   5   2     4027.89     4068.78     41.85 o 
  -3   5   2      399.11      390.41     17.73 o 
  -2   5   2      619.36      608.20     15.11 o 
  -1   5   2     1075.99     1032.77     24.71 o 
   0   5   2       69.72       62.68      6.18 o 
   1   5   2     2043.26     2132.29     49.78 o 
   2   5   2      558.58      526.83     17.74 o 
   3   5   2       16.04       12.45      3.13 o 
   4   5   2     2031.54     2018.81     37.77 o 
   5   5   2       48.60       39.21      6.99 o 
   6   5   2      650.79      637.04     23.21 o 
   7   5   2      354.37      320.02     25.70 o 
   8   5   2      345.38      283.52     63.67 o 
   9   5   2      306.92      258.95    104.63 o 
  -9   6   2       22.31       22.93     30.89 o 
  -8   6   2      160.42      217.04     74.18 o 
  -7   6   2        1.57        5.43      6.78 o 
  -6   6   2     2373.36     2540.74     77.11 o 
  -5   6   2      852.10      860.66     23.77 o 
  -4   6   2     1069.58     1085.83     32.92 o 
  -3   6   2      177.22      171.41     14.38 o 
  -2   6   2        3.43        5.22      3.99 o 
  -1   6   2     3825.32     3754.38     71.12 o 
   0   6   2       50.04       33.36      4.58 o 
   1   6   2       24.49       19.44      5.93 o 
   2   6   2     6446.73     6285.23    105.65 o 
   3   6   2     2588.08     2361.98     45.48 o 
   4   6   2      289.70      276.64      8.81 o 
   5   6   2      163.12      169.00     29.03 o 
   6   6   2     2529.56     2627.58     64.41 o 
   7   6   2       75.22       41.12     15.43 o 
   8   6   2      265.17      225.48     75.75 o 
   9   6   2      196.33       82.91     42.89 o 
  -9   7   2       18.11       36.01     19.91 o 
  -7   7   2       57.55       77.84     22.33 o 
  -6   7   2     1457.40     1492.24     57.78 o 
  -5   7   2      558.04      577.88     16.75 o 
  -4   7   2      845.85      756.87     43.50 o 
  -3   7   2     1836.69     1713.64     42.50 o 
  -2   7   2      378.90      386.95     13.15 o 
  -1   7   2    17147.84    16876.10    202.03 o 
   0   7   2      794.27      788.21     18.31 o 
   1   7   2    13646.32    13158.34    119.12 o 
   2   7   2     2138.77     2097.52     72.45 o 
   3   7   2      217.07      214.49      7.10 o 
   4   7   2     2823.98     2747.72     55.83 o 
   5   7   2      135.69      108.57     16.51 o 
   6   7   2      809.67      812.07     33.60 o 
   7   7   2       55.02       39.90     25.26 o 
   8   7   2      436.72      369.11    151.69 o 
   9   7   2        4.15        7.79     11.20 o 
  -9   8   2        1.47       25.00     36.20 o 
  -8   8   2      792.78      827.38     52.80 o 
  -7   8   2      381.92      405.56    134.77 o 
  -6   8   2       63.43       76.80     16.75 o 
  -5   8   2       74.83       70.91     11.71 o 
  -4   8   2      107.64      108.65     26.23 o 
  -3   8   2       47.49       73.53     10.76 o 
  -2   8   2       76.67       77.05      5.01 o 
  -1   8   2      859.08      834.29     24.10 o 
   0   8   2     2901.42     3019.56     50.70 o 
   1   8   2     1595.41     1402.06     38.06 o 
   2   8   2      772.49      815.62     20.88 o 
   3   8   2     1277.61     1292.00     31.78 o 
   4   8   2      170.64      202.98     10.14 o 
   5   8   2      920.11      967.40     32.14 o 
   6   8   2       32.70       20.20      8.41 o 
   7   8   2     1236.56     1357.64    112.58 o 
   8   8   2      124.98       91.06     37.97 o 
  -8   9   2       48.64       91.68     29.22 o 
  -7   9   2       65.55       66.30     27.29 o 
  -6   9   2      217.30      260.10     31.96 o 
  -5   9   2       17.12       18.43      6.99 o 
  -4   9   2       15.51       44.10      8.08 o 
  -3   9   2      899.55      933.69     29.20 o 
  -2   9   2     1503.89     1580.64     56.76 o 
  -1   9   2    10744.36    10149.08     93.07 o 
   0   9   2     6006.41     6072.68     77.28 o 
   1   9   2     9108.29     8947.65     85.95 o 
   2   9   2      653.66      589.11      6.64 o 
   3   9   2     1433.48     1564.15     30.07 o 
   4   9   2      703.85      763.31     26.23 o 
   5   9   2      849.01      834.23     25.58 o 
   6   9   2       73.74       85.96     17.32 o 
   7   9   2       38.45       46.00     27.07 o 
   8   9   2      162.63      125.98     31.30 o 
  -8  10   2      199.16      122.20     48.34 o 
  -7  10   2      516.44      616.56     38.66 o 
  -6  10   2       67.45       59.09     17.75 o 
  -5  10   2      382.35      406.17     31.93 o 
  -4  10   2      307.46      301.11     11.53 o 
  -3  10   2        5.12       14.91      3.32 o 
  -2  10   2     4062.99     3943.04     70.67 o 
  -1  10   2      312.95      293.35      8.18 o 
   0  10   2       17.83        9.34      5.15 o 
   1  10   2     1112.92     1375.27     36.01 o 
   2  10   2     2704.81     2786.75     57.82 o 
   3  10   2     3356.09     3290.90     62.80 o 
   4  10   2        3.08       14.54      6.06 o 
   5  10   2     2901.76     2858.21     43.72 o 
   6  10   2      153.67      128.86     32.73 o 
   7  10   2     1415.89     1338.75     85.38 o 
   8  10   2       73.95       77.70     47.93 o 
  -8  11   2      508.47      493.73    168.86 o 
  -7  11   2       22.02       34.01     19.45 o 
  -6  11   2      620.25      598.54     46.03 o 
  -5  11   2       94.97       87.21     15.95 o 
  -4  11   2      291.17      288.09     47.15 o 
  -3  11   2      333.10      326.76     22.02 o 
  -2  11   2      148.16      149.11      8.75 o 
  -1  11   2     1595.90     1551.83     35.58 o 
   0  11   2      125.11      160.37      8.99 o 
   1  11   2     1423.46     1544.88     41.26 o 
   2  11   2       28.56       11.26      9.31 o 
   3  11   2     3740.38     3975.23     74.42 o 
   4  11   2      372.79      355.64     15.79 o 
   5  11   2       91.48       93.86     15.39 o 
   6  11   2      456.93      463.10     33.63 o 
   7  11   2      726.78      756.42    141.69 o 
   8  11   2      129.92      127.18     64.05 o 
  -8  12   2       11.06       47.01     21.31 o 
  -7  12   2      172.50      171.92     69.45 o 
  -6  12   2     1080.91      992.11     47.47 o 
  -5  12   2      493.11      496.86     25.51 o 
  -4  12   2        0.93        8.37      7.31 o 
  -3  12   2      634.56      657.81     36.74 o 
  -2  12   2      948.69     1049.61     27.89 o 
  -1  12   2     5968.90     5839.19     63.85 o 
   0  12   2      641.87      624.15     41.97 o 
   1  12   2     4164.51     4394.46     97.86 o 
   2  12   2     1382.20     1521.55     38.85 o 
   3  12   2      186.33      157.37     21.75 o 
   4  12   2      616.54      628.22     17.76 o 
   5  12   2     1547.46     1598.45     47.58 o 
   6  12   2      186.03      198.02     35.51 o 
   7  12   2     1493.23     1536.22    133.12 o 
   8  12   2       96.66       92.65     41.41 o 
  -8  13   2      147.95      114.07     42.76 o 
  -7  13   2      640.45      689.15     48.69 o 
  -6  13   2      284.02      300.24     50.27 o 
  -5  13   2      270.19      318.59     32.22 o 
  -4  13   2     1188.23     1215.26     35.05 o 
  -3  13   2      696.95      731.28     27.32 o 
  -2  13   2     2483.34     2424.09     63.04 o 
  -1  13   2     5735.07     5632.85    101.74 o 
   0  13   2     5204.93     5795.51     85.55 o 
   1  13   2      250.35      345.93     17.17 o 
   2  13   2       11.26       14.64      7.07 o 
   3  13   2     1571.51     1742.37     54.02 o 
   4  13   2      166.77      167.95     25.64 o 
   5  13   2     4604.85     4764.17    111.06 o 
   6  13   2      545.23      565.10     35.45 o 
   7  13   2      118.65       81.19     28.19 o 
   8  13   2        2.33       -2.95     21.96 o 
  -8  14   2        0.10       15.69     24.93 o 
  -6  14   2      262.93      296.12     54.38 o 
  -5  14   2     1602.89     1618.05     72.02 o 
  -4  14   2     1224.45     1287.69     38.64 o 
  -3  14   2     3012.61     3001.48     66.10 o 
  -2  14   2     2662.02     2741.72     67.39 o 
  -1  14   2     1375.25     1319.43     46.28 o 
   0  14   2     2159.50     2153.46     44.28 o 
   1  14   2        5.16        8.78      8.45 o 
   2  14   2      924.33      899.46     38.58 o 
   3  14   2     7764.39     7725.66    206.53 o 
   4  14   2      296.83      311.36     29.62 o 
   5  14   2     1349.68     1296.98     59.25 o 
   6  14   2       48.94       73.94     30.31 o 
   7  14   2       65.77       49.35     18.09 o 
   8  14   2       71.38      104.79     43.36 o 
  -8  15   2       36.94       71.67     54.64 o 
  -7  15   2       38.22       71.18     29.75 o 
  -6  15   2      513.17      507.81     96.28 o 
  -5  15   2     5436.67     5565.29    138.62 o 
  -4  15   2      131.19      155.35     27.58 o 
  -3  15   2     2633.68     2689.41     59.13 o 
  -2  15   2      833.28      834.05     32.42 o 
  -1  15   2     1434.62     1506.13     42.56 o 
   0  15   2     1030.92     1029.89     39.31 o 
   1  15   2    10800.52    10992.26    322.27 o 
   2  15   2     2454.72     2396.28     64.64 o 
   3  15   2     7889.22     7474.40    188.40 o 
   4  15   2      295.96      266.19     42.33 o 
   5  15   2      554.09      556.48     26.53 o 
   6  15   2       36.04       18.55     15.89 o 
   7  15   2        3.07       21.77      9.96 o 
   8  15   2      109.84      132.75     67.19 o 
  -7  16   2      432.44      415.84    147.39 o 
  -6  16   2        4.24       23.98     25.00 o 
  -5  16   2     3189.56     3192.66    124.35 o 
  -4  16   2     1333.26     1304.15     37.10 o 
  -3  16   2     3591.63     3437.93    116.89 o 
  -2  16   2       29.08       31.23     10.57 o 
  -1  16   2      186.67      198.93     24.15 o 
   0  16   2       34.00       39.53     17.20 o 
   1  16   2     9391.02     9880.64    245.34 o 
   2  16   2     6385.63     6458.27    134.03 o 
   3  16   2     4692.14     4578.02    122.54 o 
   4  16   2     2758.20     2667.82    104.80 o 
   5  16   2      194.65      173.27     28.84 o 
   6  16   2       10.37       22.42     18.87 o 
   7  16   2       38.90       54.83     26.49 o 
  -7  17   2       49.91       57.15     31.06 o 
  -6  17   2      146.55      105.22     23.13 o 
  -5  17   2      452.66      378.90     37.14 o 
  -4  17   2        3.94       15.37      9.46 o 
  -3  17   2     6633.23     6753.89    137.70 o 
  -2  17   2      701.24      729.16     23.61 o 
  -1  17   2    11193.60    11005.52    230.35 o 
   0  17   2      196.15      204.32     36.30 o 
   1  17   2     1501.75     1513.02     49.05 o 
   2  17   2     1432.63     1424.47     64.99 o 
   3  17   2       61.06       66.18     13.86 o 
   4  17   2      658.43      675.22     66.62 o 
   5  17   2        7.19        7.18      9.20 o 
   6  17   2      938.96      977.31     49.17 o 
   7  17   2       88.08       62.48     28.11 o 
  -7  18   2      679.65      635.44     44.26 o 
  -6  18   2        3.49       15.67     12.26 o 
  -5  18   2       40.99       41.41      9.03 o 
  -4  18   2      198.26      204.73     33.69 o 
  -3  18   2     1575.95     1553.45     53.19 o 
  -2  18   2       65.75       70.27     14.20 o 
  -1  18   2      963.86      812.92     44.43 o 
   0  18   2     1014.01      916.08     46.13 o 
   1  18   2       40.96       36.25     18.76 o 
   2  18   2      104.54       84.78     15.02 o 
   3  18   2      146.73      151.17     18.82 o 
   4  18   2      338.72      340.73     51.75 o 
   5  18   2       79.96       79.70     20.52 o 
   6  18   2       45.51       28.60     16.15 o 
   7  18   2       48.70       43.90     23.07 o 
  -7  19   2        7.75       13.57     17.60 o 
  -6  19   2        0.04       11.47     32.37 o 
  -5  19   2      618.78      592.88     69.94 o 
  -4  19   2      163.17      172.96     31.93 o 
  -3  19   2     2942.01     3098.31     92.49 o 
  -2  19   2     1697.10     1750.48     62.91 o 
  -1  19   2     6589.57     6358.02    157.50 o 
   0  19   2      635.90      556.89     52.01 o 
   1  19   2     1599.01     1597.95     53.25 o 
   2  19   2      190.77      197.60     29.62 o 
   3  19   2       86.39      101.20     18.54 o 
   4  19   2      197.55      184.50     34.62 o 
   5  19   2      281.17      312.57     57.22 o 
   6  19   2       64.13       43.35     20.42 o 
   7  19   2       11.48       20.01     19.34 o 
  -7  20   2      124.21      117.53     29.76 o 
  -6  20   2       46.68       30.03     16.06 o 
  -5  20   2      391.60      392.74     31.04 o 
  -4  20   2        7.84        2.89     25.54 o 
  -3  20   2      619.01      488.42     89.90 o 
  -2  20   2     1317.02     1381.85     40.57 o 
  -1  20   2     1105.64     1122.73     50.57 o 
   0  20   2       10.52       33.32     14.65 o 
   1  20   2     1938.71     1990.05     53.83 o 
   2  20   2      848.80      810.81     52.11 o 
   3  20   2       21.70       13.20     10.66 o 
   4  20   2       79.75       91.41     26.51 o 
   5  20   2       87.63       73.48     21.52 o 
   6  20   2      118.06      175.05     28.71 o 
  -6  21   2      330.26      254.03     68.39 o 
  -5  21   2      340.77      287.41     61.21 o 
  -4  21   2     1927.89     1953.49    107.74 o 
  -3  21   2     1070.66     1129.72     74.95 o 
  -2  21   2      122.85      119.58     27.31 o 
  -1  21   2     1446.12     1375.96     95.71 o 
   0  21   2       57.47       58.30     20.84 o 
   1  21   2     5856.90     5656.49    145.04 o 
   2  21   2      206.19      206.91     34.62 o 
   3  21   2     2805.32     3120.89    140.92 o 
   4  21   2      498.94      385.56     64.67 o 
   5  21   2       12.04       33.03     13.12 o 
   6  21   2      141.25      127.98     52.23 o 
  -6  22   2        4.58       21.18     24.08 o 
  -5  22   2      134.22      116.92     26.90 o 
  -4  22   2       46.31       65.85     20.13 o 
  -3  22   2      671.06      613.45     47.05 o 
  -2  22   2      511.30      498.78     83.26 o 
  -1  22   2       41.14       37.06     16.33 o 
   0  22   2      153.45      141.57     22.60 o 
   1  22   2      534.71      427.98     65.99 o 
   2  22   2       30.06       44.40     15.27 o 
   3  22   2      470.49      396.44     72.57 o 
   4  22   2       21.19       54.41     28.70 o 
   5  22   2      279.61      296.93     56.60 o 
   6  22   2      359.81      296.07     66.64 o 
  -6  23   2      589.73      413.06    120.07 o 
  -5  23   2      129.93      150.87     57.67 o 
  -4  23   2       72.69       89.73     35.32 o 
  -3  23   2        1.85       16.60     14.96 o 
  -2  23   2      137.38      143.28     26.06 o 
  -1  23   2      922.70      983.92     59.12 o 
   0  23   2      462.79      345.81     53.58 o 
   1  23   2     1972.20     1919.89     86.62 o 
   2  23   2      625.10      596.90     44.74 o 
   3  23   2     3101.84     3178.52    113.45 o 
   4  23   2      264.53      235.63     70.33 o 
   5  23   2     1458.23     1522.23     90.26 o 
  -5  24   2     2063.21     1800.34    127.11 o 
  -4  24   2      153.91      119.10     33.06 o 
  -3  24   2       66.57       82.64     32.71 o 
  -2  24   2       68.54       88.22     24.09 o 
  -1  24   2        4.43        5.32     14.84 o 
   0  24   2       69.05       60.85     20.70 o 
   1  24   2        2.65       24.24     18.05 o 
   2  24   2      433.55      423.54     59.75 o 
   3  24   2        7.57       10.62     16.96 o 
   4  24   2       48.05       94.03     43.50 o 
   5  24   2      285.71      175.33     55.11 o 
  -5  25   2       32.97       41.30     36.36 o 
  -4  25   2       18.60       61.42     15.68 o 
  -3  25   2     1252.89     1139.27     83.33 o 
  -2  25   2        2.25       28.88     14.46 o 
  -1  25   2      237.62      240.20     43.78 o 
   0  25   2      171.51      141.50     33.17 o 
   1  25   2      419.85      409.17     70.92 o 
   2  25   2      238.19      164.75     47.08 o 
   3  25   2      339.68      258.61     77.59 o 
   4  25   2        4.49       18.60     16.15 o 
   5  25   2      275.31      193.11     62.84 o 
  -4  26   2      230.96      170.09     42.82 o 
  -3  26   2      213.31      180.78     54.27 o 
  -2  26   2      225.85      272.87     51.76 o 
  -1  26   2       73.95       64.51     24.49 o 
   0  26   2      320.43      337.80     64.69 o 
   1  26   2      587.28      456.65     74.14 o 
   2  26   2       45.67       48.05     20.26 o 
   3  26   2      105.52      115.24     34.35 o 
   4  26   2       67.14       75.70     34.17 o 
  -4  27   2       22.53       44.78     22.80 o 
  -3  27   2      409.23      407.03     84.15 o 
  -2  27   2      338.11      300.88     81.65 o 
  -1  27   2     2669.20     2930.72    132.57 o 
   0  27   2      386.20      434.46     66.80 o 
   1  27   2       17.64       18.85     17.33 o 
   2  27   2        0.68       -0.89      9.95 o 
   3  27   2       97.77       79.72     42.06 o 
  -3  28   2      706.89      711.58    126.35 o 
  -2  28   2       16.72       30.16     20.34 o 
  -1  28   2       54.82       57.89     24.81 o 
   0  28   2      208.79      193.40     34.50 o 
   1  28   2       60.77       31.94     24.83 o 
   2  28   2       27.65       55.91     24.67 o 
   3  28   2     1372.83     1538.75    184.24 o 
  -2  29   2        1.05       42.33     15.45 o 
  -1  29   2       10.47       37.75     13.32 o 
   0  29   2        2.74        4.47     21.87 o 
   1  29   2     2573.28     2678.25     64.62 o 
   2  29   2        1.06       32.72     25.23 o 
  -9   1   3      115.70      134.48     34.07 o 
  -8   1   3      221.49      220.64     49.84 o 
  -7   1   3       94.58       83.77     30.25 o 
  -6   1   3     1157.89     1137.02     45.82 o 
  -5   1   3     1807.33     1670.60     55.36 o 
  -4   1   3       55.69       66.34      3.34 o 
  -3   1   3     4375.78     4167.32     53.36 o 
  -2   1   3      132.21      134.19      6.37 o 
  -1   1   3     5058.74     5231.75     69.45 o 
   0   1   3      376.25      330.46      8.84 o 
   1   1   3    14539.11    13472.35    141.46 o 
   2   1   3      798.82      755.89     16.83 o 
   3   1   3      312.12      298.04      9.04 o 
   4   1   3     2538.53     2594.77     53.04 o 
   5   1   3        0.57        5.09      6.41 o 
   6   1   3      189.57      158.36     34.87 o 
   7   1   3        2.46        8.21     19.02 o 
   8   1   3       64.35       53.45     24.60 o 
   9   1   3       53.41       45.84     32.83 o 
  -9   2   3      285.68      205.74     82.23 o 
  -8   2   3        7.57       10.17     14.54 o 
  -7   2   3      239.55      223.34     62.52 o 
  -6   2   3      220.28      240.01     36.87 o 
  -5   2   3      282.72      250.01     18.32 o 
  -4   2   3      262.01      239.67     15.67 o 
  -3   2   3      291.82      315.84     12.02 o 
  -2   2   3    15235.62    14811.07    297.66 o 
  -1   2   3       44.04       53.81      5.50 o 
   0   2   3    21196.46    20068.50    145.61 o 
   1   2   3      624.12      604.51     14.42 o 
   2   2   3    13870.64    13879.67    201.54 o 
   3   2   3       84.06       76.36      5.46 o 
   4   2   3      814.87      977.70     29.17 o 
   5   2   3      120.57      118.98     20.83 o 
   6   2   3      923.33      935.96     32.04 o 
   7   2   3      308.83      305.95     86.58 o 
   8   2   3       62.74       44.27     21.52 o 
   9   2   3       76.21       46.34     22.16 o 
  -9   3   3       58.32       53.22     20.13 o 
  -8   3   3      582.91      608.18     30.85 o 
  -7   3   3       24.08       30.74     16.56 o 
  -6   3   3     8728.52     9023.02    192.28 o 
  -5   3   3        1.57        5.14      4.49 o 
  -4   3   3     4192.83     4414.58    139.99 o 
  -3   3   3     4859.22     5091.25    142.10 o 
  -2   3   3     3026.64     2836.27     54.84 o 
  -1   3   3     5151.56     5075.75     86.84 o 
   0   3   3     5989.59     5797.17     69.65 o 
   1   3   3     1784.66     1789.91     28.84 o 
   2   3   3      725.13      621.83     12.86 o 
   3   3   3     3127.47     3379.14     56.98 o 
   4   3   3      123.76       92.05      5.01 o 
   5   3   3      210.39      234.55     15.75 o 
   6   3   3     1478.76     1383.74     26.54 o 
   7   3   3      569.43      553.75     28.17 o 
   8   3   3      343.21      265.34     74.06 o 
   9   3   3      235.05      188.72     59.94 o 
  -9   4   3        2.90       13.80     11.52 o 
  -8   4   3      187.60      192.97     63.98 o 
  -7   4   3      496.60      597.85     83.55 o 
  -6   4   3      457.32      483.53     28.07 o 
  -5   4   3      868.70      829.05     37.42 o 
  -4   4   3      181.25      188.81     27.37 o 
  -3   4   3      105.71      114.43     16.70 o 
  -2   4   3      299.34      269.31     14.59 o 
  -1   4   3     2229.81     2348.69     59.10 o 
   0   4   3    13110.67    12301.98     90.92 o 
   1   4   3      250.68      251.47      6.76 o 
   2   4   3      400.44      413.46      9.24 o 
   3   4   3      559.06      584.48      7.10 o 
   4   4   3     1676.62     1782.00     37.54 o 
   5   4   3     1396.06     1375.55     38.48 o 
   6   4   3        4.75        1.93      9.74 o 
   7   4   3     1800.11     1671.66    118.48 o 
   8   4   3       24.74       55.84     19.88 o 
   9   4   3       51.54       70.81     33.40 o 
  -9   5   3      131.90       34.18     46.81 o 
  -8   5   3        6.21       31.22     16.32 o 
  -7   5   3      310.06      240.00     65.29 o 
  -6   5   3     1484.11     1486.20     64.29 o 
  -5   5   3      152.00      115.22     20.89 o 
  -4   5   3     1498.63     1555.38     42.39 o 
  -3   5   3     1375.12     1458.50     36.63 o 
  -2   5   3     2307.50     2214.63     64.12 o 
  -1   5   3    11200.50    10730.66     83.99 o 
   0   5   3     1433.73     1473.12     50.67 o 
   1   5   3    23444.86    21610.35    289.92 o 
   2   5   3     9011.45     8483.70    101.27 o 
   3   5   3     1998.66     1974.73     41.46 o 
   4   5   3      185.74      207.28     10.99 o 
   5   5   3      890.65      893.20     21.07 o 
   6   5   3      368.26      401.65     25.53 o 
   7   5   3      476.69      511.07     62.88 o 
   8   5   3      176.04      143.36     47.33 o 
   9   5   3       83.94       95.32     58.70 o 
  -9   6   3        9.94       26.82     17.22 o 
  -8   6   3        0.43       10.19     19.65 o 
  -7   6   3       20.28       30.08     16.33 o 
  -6   6   3      168.86      165.61     34.11 o 
  -5   6   3      154.21      187.38     28.10 o 
  -4   6   3      137.80      194.48     13.33 o 
  -3   6   3      711.55      727.90     25.20 o 
  -2   6   3     1347.89     1333.22     26.52 o 
  -1   6   3     3220.07     3384.17     48.48 o 
   0   6   3       77.59       64.74      3.91 o 
   1   6   3      163.64      179.84      6.15 o 
   2   6   3      214.11      202.45      6.59 o 
   3   6   3     3966.44     3850.15     65.27 o 
   4   6   3      294.56      355.53      7.42 o 
   5   6   3     2480.09     2577.42     70.16 o 
   6   6   3       79.31       53.17     18.55 o 
   7   6   3      491.74      417.29     57.30 o 
   8   6   3      278.49      301.40     84.15 o 
   9   6   3       50.25       57.73     33.48 o 
  -9   7   3      187.48      192.51     70.09 o 
  -8   7   3       77.60       80.79     47.41 o 
  -7   7   3      109.79      106.71     34.46 o 
  -6   7   3     1253.95     1204.05     25.28 o 
  -5   7   3      255.50      244.12     16.53 o 
  -4   7   3     2023.40     1955.59     48.12 o 
  -3   7   3     2750.85     3109.04     63.15 o 
  -2   7   3     1147.36     1385.71     28.11 o 
  -1   7   3    11558.60    10820.65    114.25 o 
   0   7   3     5400.43     5507.26    106.64 o 
   1   7   3     2452.62     2257.21     41.72 o 
   2   7   3      230.57      271.88      5.59 o 
   3   7   3     6975.32     7501.81    193.77 o 
   4   7   3      898.68      869.11     38.98 o 
   5   7   3        0.29       10.33      7.64 o 
   6   7   3      110.87      106.38     18.75 o 
   7   7   3      234.43      218.61     71.51 o 
   8   7   3       60.67      105.45     45.50 o 
  -9   8   3        0.20       21.37     20.90 o 
  -8   8   3        3.13       -7.91     26.22 o 
  -7   8   3       25.58       18.54     34.46 o 
  -6   8   3     3578.04     3696.92    169.81 o 
  -5   8   3       19.98       35.09      8.70 o 
  -4   8   3        8.89       11.70      8.71 o 
  -3   8   3     1142.30     1169.97     38.21 o 
  -2   8   3    14391.30    14074.14    261.72 o 
  -1   8   3     3701.74     3804.75     50.73 o 
   0   8   3    13297.35    13712.72    193.00 o 
   1   8   3      591.07      642.25     16.43 o 
   2   8   3     3877.25     3981.69     69.63 o 
   3   8   3     3686.25     3985.74     58.36 o 
   4   8   3      319.95      324.53      7.83 o 
   5   8   3        1.31       14.53      6.98 o 
   6   8   3      679.27      742.77     31.37 o 
   7   8   3        0.41      -18.17     31.99 o 
   8   8   3        7.23       15.65     14.96 o 
  -8   9   3      466.62      317.33    141.01 o 
  -7   9   3      285.78      246.90     75.87 o 
  -6   9   3      385.39      393.54     22.32 o 
  -5   9   3      213.29      219.43     34.69 o 
  -4   9   3      379.17      370.42     27.03 o 
  -3   9   3     8211.56     8074.28     84.29 o 
  -2   9   3      705.57      780.21     20.31 o 
  -1   9   3     6421.86     6758.21     96.66 o 
   0   9   3      140.26      175.45      9.46 o 
   1   9   3     4984.28     5861.65     63.39 o 
   2   9   3      103.88      113.13      9.04 o 
   3   9   3      384.11      356.12      9.94 o 
   4   9   3      137.25      119.76      8.81 o 
   5   9   3     1097.43     1139.72     38.57 o 
   6   9   3     1476.18     1472.02    112.68 o 
   7   9   3       41.73       11.49     31.91 o 
   8   9   3      250.11      241.91     61.43 o 
  -8  10   3      259.65      229.97    112.30 o 
  -7  10   3       28.49       26.08     23.84 o 
  -6  10   3      148.26      104.79     34.23 o 
  -5  10   3     1674.86     1621.03     47.04 o 
  -4  10   3       10.88       19.99      7.93 o 
  -3  10   3        0.74        4.39      5.09 o 
  -2  10   3     1062.25     1098.03     26.59 o 
  -1  10   3     1152.16     1324.72     33.59 o 
   0  10   3      761.78      702.46     28.81 o 
   1  10   3       61.83       42.49      8.67 o 
   2  10   3      517.12      545.70      9.99 o 
   3  10   3     2336.97     2280.31     51.64 o 
   4  10   3     1228.39     1231.87     38.69 o 
   5  10   3      500.75      510.73     23.37 o 
   6  10   3       47.11       53.83     15.23 o 
   7  10   3      174.26      158.37     58.31 o 
   8  10   3      345.53      361.68    108.67 o 
  -8  11   3       14.85       16.66     49.36 o 
  -7  11   3      232.13      206.60     50.88 o 
  -6  11   3      420.00      379.40     79.21 o 
  -5  11   3     1641.54     1733.84     30.19 o 
  -4  11   3       12.45       20.00      9.35 o 
  -3  11   3     2664.72     2658.55     59.42 o 
  -2  11   3     2258.07     2448.95     55.19 o 
  -1  11   3      673.64      638.51     18.82 o 
   0  11   3     1747.29     1785.66     40.22 o 
   1  11   3      350.35      411.26     13.22 o 
   2  11   3      926.76      990.30     30.62 o 
   3  11   3      179.70      136.37     11.24 o 
   4  11   3      841.39      858.14     21.91 o 
   5  11   3       11.07       19.55      8.29 o 
   6  11   3        0.79        1.35      9.30 o 
   7  11   3      143.87      126.71     44.01 o 
   8  11   3       29.72       45.62     32.84 o 
  -8  12   3        6.92       17.35     12.45 o 
  -7  12   3     2744.99     3024.51    163.22 o 
  -6  12   3       47.66       44.96     12.58 o 
  -5  12   3      174.11      165.73     24.69 o 
  -4  12   3        6.78       12.31      8.16 o 
  -3  12   3      271.98      293.53     31.55 o 
  -2  12   3       17.65       20.57      5.76 o 
  -1  12   3       87.94      101.12     13.09 o 
   0  12   3     7294.08     7463.60     67.46 o 
   1  12   3     4543.79     4209.11     54.06 o 
   2  12   3     2032.19     2225.54     58.33 o 
   3  12   3     2966.35     3031.75     69.11 o 
   4  12   3      898.98      869.20     24.47 o 
   5  12   3      233.45      225.35     35.77 o 
   6  12   3       70.43       76.48     25.61 o 
   7  12   3     1003.24     1062.17     36.08 o 
   8  12   3        4.84       16.55     25.47 o 
  -8  13   3        9.94       31.10     18.78 o 
  -7  13   3      162.81      150.38     44.97 o 
  -6  13   3      227.55      168.05     29.68 o 
  -5  13   3      562.93      590.78     62.82 o 
  -4  13   3     1191.15     1204.16     26.06 o 
  -3  13   3     2050.83     2047.71     64.95 o 
  -2  13   3      787.00      838.46     30.14 o 
  -1  13   3     3509.86     3698.34     71.80 o 
   0  13   3       84.93       73.42     12.40 o 
   1  13   3     8113.38     8481.17    104.51 o 
   2  13   3     1066.06     1049.87     52.26 o 
   3  13   3     1765.15     1547.01     48.37 o 
   4  13   3       17.85       32.13     11.85 o 
   5  13   3      377.51      436.04     24.28 o 
   6  13   3       26.21       40.09     15.16 o 
   7  13   3      156.60      140.14     36.72 o 
   8  13   3       43.33       16.61     24.37 o 
  -8  14   3      114.20      108.63     42.77 o 
  -6  14   3       54.17       60.21     19.53 o 
  -5  14   3     1528.87     1421.66     79.03 o 
  -4  14   3      192.34      212.48     32.15 o 
  -3  14   3       41.59       51.44     13.78 o 
  -2  14   3     1703.28     1623.05     45.69 o 
  -1  14   3      226.30      190.53     21.11 o 
   0  14   3     1948.44     1878.78     42.31 o 
   1  14   3      110.57      122.92     14.91 o 
   2  14   3     1393.98     1302.08     44.78 o 
   3  14   3      818.76      834.79     33.67 o 
   4  14   3      283.98      331.09     41.36 o 
   5  14   3       26.17       24.62     12.21 o 
   6  14   3       65.10      101.73     22.39 o 
   7  14   3      356.10      362.89     34.17 o 
   8  14   3       65.15       43.70     30.16 o 
  -8  15   3       23.95       50.20     43.34 o 
  -7  15   3        0.13       32.16     25.94 o 
  -6  15   3       87.06       88.90     32.56 o 
  -5  15   3      784.27      813.23     37.67 o 
  -4  15   3     1104.76     1145.69     32.30 o 
  -3  15   3      995.02     1088.28     45.90 o 
  -2  15   3      565.07      616.24     43.94 o 
  -1  15   3     6476.93     6888.70    167.69 o 
   0  15   3     1005.64      913.66     34.41 o 
   1  15   3      210.65      205.48     12.57 o 
   2  15   3       51.10       48.74     12.20 o 
   3  15   3       22.66       22.24      9.12 o 
   4  15   3      836.93      756.61     28.01 o 
   5  15   3     1436.25     1474.38     41.04 o 
   6  15   3      798.05      714.69     29.52 o 
   7  15   3      192.98      182.47     31.36 o 
  -7  16   3        9.60      -29.45     29.45 o 
  -6  16   3      642.70      607.17     37.99 o 
  -5  16   3     1653.14     1703.11     67.95 o 
  -4  16   3      817.27      796.59     26.18 o 
  -3  16   3      908.82      903.45     22.47 o 
  -2  16   3      789.97      717.90     18.66 o 
  -1  16   3      165.64      156.14     26.01 o 
   0  16   3      152.45      166.04     15.40 o 
   1  16   3        1.08       13.16      7.87 o 
   2  16   3      619.79      632.40     27.78 o 
   3  16   3      803.24      777.42     38.19 o 
   4  16   3      332.67      328.34     52.50 o 
   5  16   3      467.62      485.37     42.28 o 
   6  16   3      824.90      882.67     42.70 o 
   7  16   3       22.62       24.04     26.95 o 
  -7  17   3       19.48       29.58     15.33 o 
  -6  17   3      652.86      659.15     38.80 o 
  -5  17   3        4.30        9.23     11.23 o 
  -4  17   3      109.72      100.87     18.85 o 
  -3  17   3      978.71      942.95     62.75 o 
  -2  17   3      850.67      873.76     20.25 o 
  -1  17   3       79.64       86.43     23.67 o 
   0  17   3      148.40      132.60     31.05 o 
   1  17   3     3374.76     3430.07     81.95 o 
   2  17   3     4052.47     3983.90     75.74 o 
   3  17   3      977.94     1030.79     36.86 o 
   4  17   3      512.59      615.10     36.93 o 
   5  17   3      157.80      118.69     29.83 o 
   6  17   3        0.06      -12.59     18.18 o 
   7  17   3      474.32      442.08     58.53 o 
  -7  18   3      232.77      162.08     44.63 o 
  -6  18   3        0.95       -9.07     21.64 o 
  -5  18   3      901.76      868.93     45.59 o 
  -4  18   3       55.28       61.37     13.83 o 
  -3  18   3      881.49      877.78     29.73 o 
  -2  18   3      915.65      899.98     59.16 o 
  -1  18   3     3070.22     3204.93     61.61 o 
   0  18   3      358.17      297.13     43.78 o 
   1  18   3       27.99       47.95     12.83 o 
   2  18   3       15.01       18.53      7.24 o 
   3  18   3     1439.26     1609.39     34.54 o 
   4  18   3      369.69      397.93     25.65 o 
   5  18   3      369.01      369.92     61.96 o 
   6  18   3        0.92       14.18     11.54 o 
   7  18   3      382.88      305.98     94.27 o 
  -7  19   3      297.76      240.05     89.81 o 
  -6  19   3      136.36      128.69     39.86 o 
  -5  19   3      879.70      852.60     26.95 o 
  -4  19   3       20.58       35.55     15.18 o 
  -3  19   3     1239.91     1253.86     49.59 o 
  -2  19   3     1242.48     1218.24     64.12 o 
  -1  19   3     3302.49     3159.97     89.28 o 
   0  19   3     3156.05     3174.54     71.95 o 
   1  19   3      510.49      510.95     37.71 o 
   2  19   3      432.64      473.20     22.14 o 
   3  19   3      185.93      191.70     26.86 o 
   4  19   3      103.90      123.85     23.52 o 
   5  19   3      195.37      201.12     35.15 o 
   6  19   3       28.05       38.58     22.47 o 
   7  19   3        1.54       20.17     19.02 o 
  -7  20   3      479.78      338.68    127.29 o 
  -6  20   3      144.75       99.77     33.09 o 
  -5  20   3        0.20       -5.47     13.72 o 
  -4  20   3       43.98       55.99     15.93 o 
  -3  20   3     2960.14     3006.98    126.93 o 
  -2  20   3     1585.92     1575.99     72.72 o 
  -1  20   3      785.48      792.41     46.83 o 
   0  20   3       44.07       36.72     19.74 o 
   1  20   3     1392.61     1330.20     43.63 o 
   2  20   3      448.42      503.40     64.86 o 
   3  20   3        1.00       11.29      7.79 o 
   4  20   3      344.19      431.14     37.20 o 
   5  20   3      445.30      460.99     37.09 o 
   6  20   3       18.59       15.11     10.41 o 
  -6  21   3      167.19       91.51     42.70 o 
  -5  21   3     1909.18     1920.36     97.92 o 
  -4  21   3      407.78      448.94     60.42 o 
  -3  21   3     1531.04     1600.19     83.62 o 
  -2  21   3        7.06       35.05     17.57 o 
  -1  21   3       19.15       28.62     15.11 o 
   0  21   3       41.73       44.34     16.90 o 
   1  21   3      111.91      100.37     19.83 o 
   2  21   3       28.91       46.49     14.52 o 
   3  21   3       78.24       57.84     17.71 o 
   4  21   3       80.18       50.74     67.79 o 
   5  21   3       55.53       65.44     19.03 o 
   6  21   3      109.41       83.88     25.34 o 
  -6  22   3       74.08       67.33     48.15 o 
  -5  22   3     1683.85     1746.63    162.44 o 
  -4  22   3      631.12      722.44     53.09 o 
  -3  22   3      229.38      208.80     48.11 o 
  -2  22   3      170.95      188.85     37.46 o 
  -1  22   3     1537.85     1634.70     64.19 o 
   0  22   3        5.22       12.35     14.67 o 
   1  22   3       58.99       58.91     15.80 o 
   2  22   3       47.18       50.09     15.15 o 
   3  22   3     1313.46     1286.55     81.60 o 
   4  22   3      393.26      554.49    152.68 o 
   5  22   3       71.61       62.36     20.41 o 
   6  22   3      127.77      113.49     37.23 o 
  -6  23   3      116.07      107.65     49.86 o 
  -5  23   3       21.50       22.22     30.46 o 
  -4  23   3        1.51       43.93     32.88 o 
  -3  23   3       57.17       43.17     22.91 o 
  -2  23   3      141.07       76.76     26.28 o 
  -1  23   3      383.32      343.20     56.28 o 
   0  23   3       46.39       65.41     16.86 o 
   1  23   3        1.93       16.61     20.66 o 
   2  23   3      179.54      166.29     32.70 o 
   3  23   3      222.37      236.24     49.87 o 
   4  23   3     1356.12     1650.70    113.82 o 
   5  23   3      381.34      369.95     61.17 o 
  -5  24   3       20.90       18.82     28.45 o 
  -4  24   3        2.19       19.61     22.73 o 
  -3  24   3        9.40       24.92     20.60 o 
  -2  24   3       55.23       45.38     20.34 o 
  -1  24   3      404.82      394.79     69.46 o 
   0  24   3      329.55      340.91     50.93 o 
   1  24   3      844.47      847.10     56.01 o 
   2  24   3        1.36       31.05     12.52 o 
   3  24   3       61.36       48.99     20.00 o 
   4  24   3        5.50       45.08     29.37 o 
   5  24   3      464.21      378.60    109.74 o 
  -5  25   3      329.46      174.64     89.33 o 
  -4  25   3      122.64       95.62     32.12 o 
  -3  25   3       15.80        5.30     21.56 o 
  -2  25   3       51.23      100.07     27.70 o 
  -1  25   3        0.02       17.43     17.03 o 
   0  25   3       12.69       34.20     17.14 o 
   1  25   3      236.75      204.35     45.84 o 
   2  25   3     1876.47     1886.65     99.53 o 
   3  25   3       84.81       70.56     31.68 o 
   4  25   3      163.54      158.29     51.23 o 
  -4  26   3      255.89      193.93     58.34 o 
  -3  26   3       25.19       31.66     17.45 o 
  -2  26   3        0.57        1.09     25.89 o 
  -1  26   3        0.28       24.64     18.50 o 
   0  26   3      368.76      388.89     82.94 o 
   1  26   3       44.83       45.23     17.71 o 
   2  26   3      298.15      314.11     54.27 o 
   3  26   3      511.08      354.09     87.68 o 
   4  26   3        0.36       51.45     32.32 o 
  -4  27   3       75.13       64.16     24.95 o 
  -3  27   3      107.83       69.75     21.11 o 
  -2  27   3       70.45       67.15     28.34 o 
  -1  27   3      244.37      241.59     46.24 o 
   0  27   3     1131.58     1153.64     90.19 o 
   1  27   3      303.13      280.91     72.65 o 
   2  27   3       65.56       47.50     18.64 o 
   3  27   3      113.12      113.96     29.67 o 
  -3  28   3      508.53      402.11     79.92 o 
  -2  28   3      251.64      262.75     70.55 o 
  -1  28   3        7.94       16.35     14.89 o 
   0  28   3      152.87      207.32     37.69 o 
   1  28   3      354.87      374.77     74.61 o 
   2  28   3      182.72      124.84     47.23 o 
   3  28   3      387.59      356.60    194.27 o 
  -2  29   3      315.95      235.44     68.23 o 
  -1  29   3       60.85       68.35     32.77 o 
   0  29   3       75.90       47.48     23.45 o 
   1  29   3      205.41      140.20     29.83 o 
   2  29   3       14.93       27.54     17.64 o 
  -9   0   4      168.95      173.67     52.29 o 
  -8   0   4      356.86      443.77    121.70 o 
  -7   0   4       40.67       71.47     36.42 o 
  -6   0   4       41.41       38.42     20.09 o 
  -5   0   4       27.49       27.79     14.56 o 
  -4   0   4    12754.70    12564.37    265.08 o 
  -3   0   4     9220.13     9124.72    120.39 o 
  -2   0   4    14341.79    14165.57    211.93 o 
  -1   0   4        5.37       28.36      8.79 o 
   0   0   4     9640.11     8551.05    127.20 o 
   1   0   4    23019.73    21121.89    242.23 o 
   2   0   4    20536.16    18570.19    368.64 o 
   3   0   4     2714.00     2799.15     86.50 o 
   4   0   4      833.09      931.81     88.54 o 
   5   0   4     2040.01     2186.37     86.53 o 
   6   0   4     1277.09     1244.30     40.72 o 
   7   0   4      434.76      518.92     74.61 o 
   8   0   4       93.30      128.24     42.61 o 
   9   0   4      210.48      115.83     65.06 o 
  -9   1   4       44.13       73.05     31.68 o 
  -8   1   4      288.94      256.34     58.09 o 
  -7   1   4      196.61      204.25     44.11 o 
  -6   1   4     1666.17     1687.36     30.82 o 
  -5   1   4        0.11        4.07      9.16 o 
  -4   1   4      104.97      136.33     11.14 o 
  -3   1   4     6089.20     6122.77     77.54 o 
  -2   1   4     2562.81     2504.46     57.44 o 
  -1   1   4     4104.93     3850.05     95.28 o 
   0   1   4    14151.22    13811.19    145.50 o 
   1   1   4        0.89        4.90      2.46 o 
   2   1   4      410.28      426.29     10.51 o 
   3   1   4     7504.02     7277.28    129.41 o 
   4   1   4      641.00      652.43     13.51 o 
   5   1   4       96.45       78.84     17.51 o 
   6   1   4      728.31      719.73     31.47 o 
   7   1   4        0.61       17.12     14.51 o 
   8   1   4      565.31      640.25     29.48 o 
   9   1   4      460.95      484.34     34.28 o 
  -9   2   4        2.42       18.20     21.22 o 
  -8   2   4       29.57       30.33     22.74 o 
  -7   2   4        0.61        1.90     18.31 o 
  -6   2   4     1721.89     1679.92     33.95 o 
  -5   2   4     2605.30     2659.17     61.53 o 
  -4   2   4     3626.01     3516.65     86.98 o 
  -3   2   4      277.84      269.94     13.99 o 
  -2   2   4    10739.85    10288.71    183.69 o 
  -1   2   4      194.49      245.31      6.97 o 
   0   2   4    38629.82    38852.86    435.25 o 
   1   2   4    11816.20    11456.89    149.77 o 
   2   2   4      497.97      482.40     15.08 o 
   3   2   4     2748.47     2417.58     37.08 o 
   4   2   4      668.09      687.71     19.42 o 
   5   2   4     1680.23     1646.77     53.29 o 
   6   2   4      502.73      517.76     40.30 o 
   7   2   4      968.56      937.65     40.25 o 
   8   2   4      273.82      275.91     77.19 o 
   9   2   4      168.34      107.93     44.65 o 
  -9   3   4        3.52       15.38     15.12 o 
  -8   3   4        3.27       18.20     13.81 o 
  -7   3   4     2151.86     2241.89     88.27 o 
  -6   3   4      873.25      928.34     28.63 o 
  -5   3   4       57.43       59.36      9.68 o 
  -4   3   4      159.99      177.20     26.19 o 
  -3   3   4      317.43      447.09     10.58 o 
  -2   3   4     5664.86     5533.91    105.45 o 
  -1   3   4    19002.84    17723.25    130.29 o 
   0   3   4     2837.30     2493.80     40.22 o 
   1   3   4    11241.20    10194.19    103.46 o 
   2   3   4     3854.64     3878.17     64.88 o 
   3   3   4      118.29       93.13      6.78 o 
   4   3   4       47.52       57.34      9.00 o 
   5   3   4     6352.45     6734.92    134.15 o 
   6   3   4      247.13      244.59     20.71 o 
   7   3   4      678.40      693.40     46.84 o 
   8   3   4       14.21       25.98     12.25 o 
   9   3   4        7.43       12.58     20.48 o 
  -9   4   4        3.68        8.95     17.31 o 
  -8   4   4     1078.26     1208.97     77.02 o 
  -7   4   4      866.00      869.65     28.62 o 
  -6   4   4      257.54      263.50     43.74 o 
  -5   4   4     1659.65     1743.58     54.97 o 
  -4   4   4      313.04      299.22     13.41 o 
  -3   4   4        8.10        9.30      4.96 o 
  -2   4   4     8861.76     8914.72    113.20 o 
  -1   4   4     1089.57     1035.06     25.85 o 
   0   4   4      940.06      907.75     20.17 o 
   1   4   4    11803.33    11692.43    145.14 o 
   2   4   4     2899.65     2778.17     48.30 o 
   3   4   4     3980.52     4081.15     69.33 o 
   4   4   4     2121.30     2257.41     50.67 o 
   5   4   4     2506.33     2677.02     57.60 o 
   6   4   4      189.08      173.83     42.43 o 
   7   4   4     1184.30     1268.55     67.95 o 
   8   4   4        3.74       15.57     16.74 o 
   9   4   4       50.27       40.76     71.92 o 
  -9   5   4       12.79       58.07     38.33 o 
  -8   5   4        7.06       25.49     15.17 o 
  -7   5   4      140.90      118.69     31.06 o 
  -6   5   4       56.13       59.09     14.37 o 
  -5   5   4     2226.76     2250.48     46.54 o 
  -4   5   4     1006.81      965.73     29.40 o 
  -3   5   4        0.08        7.11      5.42 o 
  -2   5   4     1022.57      951.46     18.78 o 
  -1   5   4     9622.38     8879.32    120.52 o 
   0   5   4     1076.02     1181.92     21.22 o 
   1   5   4     9405.54     9106.57    138.77 o 
   2   5   4     3413.97     3341.45     70.84 o 
   3   5   4       94.06       75.12      6.66 o 
   4   5   4     1394.22     1326.29     35.46 o 
   5   5   4      410.42      398.09     20.03 o 
   6   5   4       31.24       27.98     13.49 o 
   7   5   4     1011.25     1034.78     59.77 o 
   8   5   4        0.43       38.01     36.12 o 
  -9   6   4      248.75      204.70     66.72 o 
  -8   6   4       97.64       98.67     27.78 o 
  -7   6   4      548.45      495.79     23.52 o 
  -6   6   4        2.18        4.03      9.17 o 
  -5   6   4     3665.01     3673.99     72.63 o 
  -4   6   4     9763.92     9903.45    174.17 o 
  -3   6   4     1798.47     1689.27     37.25 o 
  -2   6   4     4516.98     4578.21     69.26 o 
  -1   6   4      190.15      188.17      7.02 o 
   0   6   4    11332.50    11034.38    205.24 o 
   1   6   4     4233.12     4176.04     81.31 o 
   2   6   4    17101.81    15675.73    101.16 o 
   3   6   4     1438.82     1421.09     32.89 o 
   4   6   4     2629.35     2715.70     64.01 o 
   5   6   4       18.04       18.20      6.83 o 
   6   6   4      437.68      450.86     38.17 o 
   7   6   4       36.79       22.11     12.33 o 
   8   6   4      764.66      814.84     64.64 o 
  -9   7   4      126.41      158.46     55.71 o 
  -8   7   4       13.40       17.21     20.37 o 
  -7   7   4       87.40      106.01     36.64 o 
  -6   7   4       21.60       26.32     10.37 o 
  -5   7   4      339.36      370.18     29.01 o 
  -4   7   4     1921.74     2022.84     50.85 o 
  -3   7   4     1200.54     1281.68     29.44 o 
  -2   7   4       86.04      120.15      9.71 o 
  -1   7   4     9365.81     9631.68     95.91 o 
   0   7   4      264.04      306.43      8.26 o 
   1   7   4      997.96      985.34     23.17 o 
   2   7   4      234.32      275.72     11.45 o 
   3   7   4     1436.94     1443.45     35.17 o 
   4   7   4      233.65      279.26     10.02 o 
   5   7   4       10.41       19.82      7.12 o 
   6   7   4     1174.68     1248.62     48.18 o 
   7   7   4      649.68      584.96     55.99 o 
   8   7   4      181.46      164.22     54.95 o 
  -9   8   4     1177.03     1106.13    109.49 o 
  -8   8   4       33.46       16.19     17.08 o 
  -7   8   4      686.91      793.43    158.00 o 
  -6   8   4      132.95      153.23     28.38 o 
  -5   8   4      205.14      230.34     34.48 o 
  -4   8   4     1905.34     1989.73     50.00 o 
  -3   8   4     7527.42     7817.76    182.76 o 
  -2   8   4    17147.86    17781.07    207.80 o 
  -1   8   4      123.21      117.56      6.19 o 
   0   8   4    10529.32    10718.26    167.71 o 
   1   8   4     6845.66     7045.62    117.27 o 
   2   8   4     6653.21     6925.58     50.56 o 
   3   8   4     1028.87     1134.04     27.57 o 
   4   8   4     2054.22     2255.00     38.45 o 
   5   8   4     1079.62     1176.47     30.75 o 
   6   8   4       23.36       38.55     17.28 o 
   7   8   4       85.16       82.90     36.89 o 
   8   8   4        0.83        2.20     15.12 o 
  -8   9   4      109.82       93.43     31.56 o 
  -7   9   4      368.34      353.86    106.67 o 
  -6   9   4      956.08     1006.28     51.65 o 
  -5   9   4      527.73      531.50     21.80 o 
  -4   9   4      309.04      305.06     13.61 o 
  -3   9   4     4019.47     4128.00     44.84 o 
  -2   9   4      394.59      569.09     23.54 o 
  -1   9   4      875.26      967.67     36.29 o 
   0   9   4    10161.33    10825.42    123.32 o 
   1   9   4        9.20       -4.25      4.25 o 
   2   9   4      411.95      461.01      7.54 o 
   3   9   4     2076.08     2111.96     41.66 o 
   4   9   4      247.31      245.22     17.70 o 
   5   9   4      540.60      513.15     23.75 o 
   6   9   4     1590.27     1637.93     52.15 o 
   7   9   4       54.21       26.88     36.87 o 
   8   9   4        0.05        9.73     11.08 o 
  -8  10   4       29.76       35.65     24.60 o 
  -7  10   4      124.86      129.17     40.65 o 
  -6  10   4     2431.98     2495.46    112.37 o 
  -5  10   4     1039.11      949.78     62.92 o 
  -4  10   4      262.57      251.95     16.46 o 
  -3  10   4      774.79      758.44     22.61 o 
  -2  10   4      737.61      752.66     25.73 o 
  -1  10   4      155.43      147.74      7.16 o 
   0  10   4    22214.41    22877.46    364.76 o 
   1  10   4     3824.24     3927.90     69.85 o 
   2  10   4      352.90      421.56     14.38 o 
   3  10   4     3032.42     3123.96     51.51 o 
   4  10   4      485.80      472.42     24.34 o 
   5  10   4      714.39      683.37     28.95 o 
   6  10   4       87.32       97.69     20.46 o 
   7  10   4       21.86       13.98     19.10 o 
   8  10   4       71.81       56.81     43.09 o 
  -8  11   4        6.45       15.88     19.47 o 
  -7  11   4      513.78      503.16     38.21 o 
  -6  11   4     1374.34     1388.02     39.00 o 
  -5  11   4      197.76      192.97     28.53 o 
  -4  11   4       40.91       29.16      8.45 o 
  -3  11   4     2574.33     2536.75     54.78 o 
  -2  11   4      302.48      377.23     21.09 o 
  -1  11   4     7384.54     7814.12     75.79 o 
   0  11   4      760.92      877.65     22.95 o 
   1  11   4     5275.17     5534.79     72.22 o 
   2  11   4    18506.61    19614.75    270.14 o 
   3  11   4      415.53      406.57     12.22 o 
   4  11   4     4700.24     5072.87    194.51 o 
   5  11   4      503.91      497.58     24.07 o 
   6  11   4        4.43       14.76     14.66 o 
   7  11   4        0.54       17.85     12.19 o 
   8  11   4      296.46      263.39    117.47 o 
  -8  12   4      233.37      172.05     65.71 o 
  -7  12   4      571.67      553.69    123.46 o 
  -6  12   4        0.51        2.51     10.29 o 
  -5  12   4      669.49      717.16     52.37 o 
  -4  12   4     2250.51     2341.05     61.54 o 
  -3  12   4      463.13      518.66     10.78 o 
  -2  12   4     8919.69     9639.75    145.34 o 
  -1  12   4      211.84      257.15     20.21 o 
   0  12   4        1.40       10.23      6.32 o 
   1  12   4      580.18      700.36     23.73 o 
   2  12   4      481.89      464.39     40.32 o 
   3  12   4      122.63       96.22     17.44 o 
   4  12   4     1861.46     1826.03     59.65 o 
   5  12   4     2654.30     2737.22     68.73 o 
   6  12   4       10.20       19.20      9.77 o 
   7  12   4      117.53       71.35     28.54 o 
   8  12   4      172.91      136.18     76.45 o 
  -8  13   4       23.71       24.64     28.37 o 
  -7  13   4      110.11       95.83     38.98 o 
  -6  13   4      278.36      228.17     48.75 o 
  -5  13   4     1061.69     1039.49     51.33 o 
  -4  13   4     2413.38     2508.99     68.05 o 
  -3  13   4     9518.85     9545.66    181.16 o 
  -2  13   4     1898.88     1754.87     46.76 o 
  -1  13   4     1305.04     1363.17     34.96 o 
   0  13   4     2856.39     2752.89     68.35 o 
   1  13   4     1987.55     2085.17     73.33 o 
   2  13   4       48.14       51.00     11.84 o 
   3  13   4     5902.31     6129.72    115.76 o 
   4  13   4     2696.70     2815.45     86.71 o 
   5  13   4      235.93      205.77     30.26 o 
   6  13   4     1214.67     1266.36     72.37 o 
   7  13   4      555.45      661.45     64.90 o 
   8  13   4        0.00       27.59     23.15 o 
  -8  14   4       17.74       -7.67     30.77 o 
  -7  14   4       53.43       32.90     25.76 o 
  -6  14   4      600.82      543.95     91.99 o 
  -5  14   4      238.36      257.84     25.87 o 
  -4  14   4     1399.23     1475.74     49.94 o 
  -3  14   4       71.30       71.39     13.58 o 
  -2  14   4      589.89      599.61     28.62 o 
  -1  14   4        5.62        9.82      6.64 o 
   0  14   4     1635.32     1460.05     36.56 o 
   1  14   4       82.95       66.89     12.06 o 
   2  14   4     3333.43     3164.77     73.46 o 
   3  14   4      165.17      158.48     20.74 o 
   4  14   4      654.03      618.60     26.15 o 
   5  14   4      462.55      386.03     62.19 o 
   6  14   4       28.01       22.91     31.77 o 
   7  14   4      325.63      348.92     67.79 o 
   8  14   4      250.93      198.29     77.20 o 
  -8  15   4      450.99      360.18    132.12 o 
  -7  15   4      996.66      810.44     82.45 o 
  -6  15   4        0.38        9.33     20.94 o 
  -5  15   4      997.78      928.47     55.75 o 
  -4  15   4     1812.33     1765.55     73.44 o 
  -3  15   4       31.71       33.73      8.74 o 
  -2  15   4      283.02      285.37     33.74 o 
  -1  15   4     2064.76     2096.61     66.21 o 
   0  15   4       69.47       70.85      6.96 o 
   1  15   4      518.61      449.96     31.65 o 
   2  15   4     2487.52     2416.84     75.15 o 
   3  15   4       49.73       59.90     10.49 o 
   4  15   4      156.59      130.10     22.75 o 
   5  15   4      672.98      656.41     26.81 o 
   6  15   4      266.81      305.24     49.96 o 
   7  15   4        6.85        7.27      9.86 o 
  -7  16   4        3.37       18.39     19.65 o 
  -6  16   4       41.58       43.96     17.02 o 
  -5  16   4      205.68      206.98     36.59 o 
  -4  16   4       83.11       73.11     21.50 o 
  -3  16   4      494.35      485.87     24.34 o 
  -2  16   4     1627.87     1565.02     45.55 o 
  -1  16   4        0.15        0.17      6.83 o 
   0  16   4      355.36      387.32     16.49 o 
   1  16   4      128.07      143.67     21.00 o 
   2  16   4        4.94       13.35     16.60 o 
   3  16   4       78.65       64.45     15.65 o 
   4  16   4     1837.94     1856.05     57.20 o 
   5  16   4        0.55       16.85     12.92 o 
   6  16   4        0.97       24.92     14.83 o 
   7  16   4      129.63       67.10     22.50 o 
  -7  17   4      428.96      413.01    115.82 o 
  -6  17   4        2.50       33.02     21.00 o 
  -5  17   4      370.90      324.59     54.93 o 
  -4  17   4       42.22       42.60     10.68 o 
  -3  17   4       17.21       11.43     13.56 o 
  -2  17   4      410.57      444.52     33.53 o 
  -1  17   4       29.02       35.75     35.08 o 
   0  17   4      910.03      891.84     44.13 o 
   1  17   4      114.71       91.25     22.78 o 
   2  17   4        6.41       15.09      9.74 o 
   3  17   4      349.96      302.93     22.54 o 
   4  17   4      334.90      353.00     64.22 o 
   5  17   4       49.71       55.84     17.71 o 
   6  17   4      986.28      988.23     79.89 o 
   7  17   4       14.33       14.94     12.31 o 
  -7  18   4       17.09       27.69     16.80 o 
  -6  18   4      112.13       91.79     22.39 o 
  -5  18   4        5.72       22.99     16.35 o 
  -4  18   4       13.94       33.09     13.73 o 
  -3  18   4        2.99        8.86     10.65 o 
  -2  18   4      211.87      179.50     28.36 o 
  -1  18   4       75.40       90.19     16.46 o 
   0  18   4     1596.17     1571.04     73.42 o 
   1  18   4     1792.51     1694.52     50.32 o 
   2  18   4      127.26      127.22     20.65 o 
   3  18   4       62.82       53.84     12.60 o 
   4  18   4       17.87       34.46     15.64 o 
   5  18   4      220.65      230.83     38.45 o 
   6  18   4      290.13      239.79     49.82 o 
   7  18   4      157.04      189.28     47.31 o 
  -7  19   4      127.66      108.11     41.00 o 
  -6  19   4        0.15       20.87     20.38 o 
  -5  19   4        4.18       11.84     20.94 o 
  -4  19   4      208.24      158.30     28.82 o 
  -3  19   4     1271.92     1253.94     49.86 o 
  -2  19   4       71.05       63.55     19.73 o 
  -1  19   4       57.83       74.26     18.28 o 
   0  19   4       11.09       28.72     10.95 o 
   1  19   4      662.13      671.33     55.92 o 
   2  19   4      603.87      611.88     46.41 o 
   3  19   4      502.92      475.57     28.84 o 
   4  19   4     1502.54     1619.57     70.31 o 
   5  19   4        6.00       10.85      8.89 o 
   6  19   4      662.60      710.01     95.10 o 
  -6  20   4        1.02       32.07     37.13 o 
  -5  20   4      664.21      643.43     37.45 o 
  -4  20   4      484.32      433.35     72.34 o 
  -3  20   4      996.08     1011.74     42.32 o 
  -2  20   4     1854.91     2021.45     86.31 o 
  -1  20   4       59.64       86.75     20.45 o 
   0  20   4     2408.47     2308.79     64.20 o 
   1  20   4      762.66      748.52     46.01 o 
   2  20   4       97.63       93.04     21.92 o 
   3  20   4       18.44       11.45     10.91 o 
   4  20   4       16.01      -14.79     15.96 o 
   5  20   4      505.06      527.79     37.12 o 
   6  20   4        7.65       10.02     13.50 o 
  -6  21   4      191.06      142.93     46.20 o 
  -5  21   4      556.22      449.23     68.55 o 
  -4  21   4      357.89      311.73     77.81 o 
  -3  21   4        4.00       12.27     16.79 o 
  -2  21   4       19.53       45.98     19.72 o 
  -1  21   4      139.16      113.55     25.13 o 
   0  21   4       25.05       34.59     16.37 o 
   1  21   4      208.53      139.54     27.52 o 
   2  21   4      371.91      339.65     71.04 o 
   3  21   4      299.47      245.51     34.62 o 
   4  21   4      323.34      344.90     56.89 o 
   5  21   4      138.35      147.68     25.34 o 
   6  21   4      154.74      125.57     46.93 o 
  -6  22   4       13.29       25.88     12.20 o 
  -5  22   4      201.33      154.16     34.40 o 
  -4  22   4       91.14       70.65     23.39 o 
  -3  22   4      268.57      296.04     68.55 o 
  -2  22   4      115.12       95.82     23.36 o 
  -1  22   4     1022.04     1116.20     83.62 o 
   0  22   4       30.86       52.53     19.00 o 
   1  22   4       60.96       35.74     18.08 o 
   2  22   4        0.99       10.53     15.47 o 
   3  22   4      297.60      260.37     47.30 o 
   4  22   4      176.40      169.86     31.14 o 
   5  22   4       23.50       19.93      8.52 o 
   6  22   4      178.71      113.68     34.35 o 
  -5  23   4       15.67       62.96     23.38 o 
  -4  23   4     1221.44     1246.93    117.65 o 
  -3  23   4        7.33       44.42     17.73 o 
  -2  23   4      625.42      623.92     84.41 o 
  -1  23   4      406.30      397.95     53.98 o 
   0  23   4     1218.28     1153.04     48.20 o 
   1  23   4       94.25       81.73     27.51 o 
   2  23   4      312.24      317.97     63.79 o 
   3  23   4      517.60      538.62     39.94 o 
   4  23   4      230.14      237.95     68.83 o 
   5  23   4      251.46      170.72     47.38 o 
  -5  24   4      137.54      123.25     50.98 o 
  -4  24   4      218.17      233.54     59.35 o 
  -3  24   4      157.22      123.48     28.28 o 
  -2  24   4      304.12      337.91     53.80 o 
  -1  24   4      478.78      366.24     68.77 o 
   0  24   4      101.30       85.09     24.13 o 
   1  24   4      262.54      254.34     45.46 o 
   2  24   4       46.37       42.63     16.59 o 
   3  24   4       10.23       -0.42     13.28 o 
   4  24   4      237.28      219.87     61.12 o 
   5  24   4       75.30       27.94     23.35 o 
  -5  25   4      202.84      113.91     37.85 o 
  -4  25   4      126.74      147.87     35.78 o 
  -3  25   4      315.00      251.94     65.83 o 
  -2  25   4      123.95      130.78     26.73 o 
  -1  25   4       71.25      117.54     30.03 o 
   0  25   4      229.88      233.69     45.30 o 
   1  25   4       68.49       47.67     23.19 o 
   2  25   4     1212.55     1174.75     76.12 o 
   3  25   4       18.58       44.08     29.82 o 
   4  25   4     1319.57     1402.04     62.69 o 
  -4  26   4        0.71       27.47     19.94 o 
  -3  26   4       29.12       27.91     15.66 o 
  -2  26   4      557.67      473.72     79.88 o 
  -1  26   4       81.06       55.73     25.20 o 
   0  26   4        7.47       49.16     25.59 o 
   1  26   4      496.06      357.55     70.38 o 
   2  26   4      434.91      357.72     96.54 o 
   3  26   4      127.34      126.69     44.64 o 
   4  26   4      196.28      163.62     40.49 o 
  -3  27   4       13.14       27.38     30.32 o 
  -2  27   4       53.38       47.17     20.55 o 
  -1  27   4      104.88       76.07     27.14 o 
   0  27   4      638.28      546.17    106.95 o 
   1  27   4      122.98       93.29     31.52 o 
   2  27   4       10.55       25.77     18.41 o 
   3  27   4      254.94      251.44     71.87 o 
  -3  28   4      101.30      137.36     51.74 o 
  -2  28   4      265.62      168.83     58.82 o 
  -1  28   4        0.19       15.24     18.33 o 
   0  28   4       63.39       70.82     26.57 o 
   1  28   4       40.05       61.09     23.42 o 
   2  28   4        8.78       22.43     19.01 o 
  -2  29   4        6.59       44.58     25.58 o 
  -1  29   4       38.08       43.54     23.78 o 
   0  29   4        0.42       23.70     22.89 o 
   1  29   4      143.16      140.63     41.19 o 
  -9   1   5       61.47       63.98     27.96 o 
  -8   1   5      484.09      513.73    112.11 o 
  -7   1   5       45.35       52.28     20.58 o 
  -6   1   5     2909.10     2971.01     71.54 o 
  -5   1   5      221.53      309.59     31.36 o 
  -4   1   5     3034.09     3088.51     65.70 o 
  -3   1   5     1851.75     1858.92     57.84 o 
  -2   1   5      410.10      395.10     13.96 o 
  -1   1   5     5505.81     5466.04     67.30 o 
   0   1   5     2104.87     1970.47     32.57 o 
   1   1   5      784.16      765.92     15.46 o 
   2   1   5     9616.48     9078.18     79.24 o 
   3   1   5     2113.81     1995.16     47.23 o 
   4   1   5     2614.69     2536.33     63.45 o 
   5   1   5      363.30      352.11     16.42 o 
   6   1   5      613.51      675.30     21.00 o 
   7   1   5      375.83      413.63     43.09 o 
   8   1   5      210.68      189.73     49.05 o 
   9   1   5      303.68      204.58     59.87 o 
  -9   2   5       97.38       76.80     31.72 o 
  -8   2   5      127.80       79.43     33.09 o 
  -7   2   5      280.70      323.61     81.54 o 
  -6   2   5      697.17      691.53     24.54 o 
  -5   2   5      415.97      384.70     24.18 o 
  -4   2   5        4.49       11.54      5.61 o 
  -3   2   5        8.04       10.34      2.97 o 
  -1   2   5       62.83       53.66      9.27 o 
   0   2   5      279.97      276.47     11.63 o 
   1   2   5     9488.42     9273.78    124.26 o 
   2   2   5       24.61       27.86      4.24 o 
   3   2   5      979.44     1053.00     25.19 o 
   4   2   5      595.35      617.17     25.37 o 
   5   2   5     4054.82     3844.24    138.24 o 
   6   2   5      336.20      328.18     21.86 o 
   7   2   5       39.24       39.83     25.34 o 
   8   2   5      173.75      194.83     46.61 o 
  -9   3   5       67.99       48.82     31.77 o 
  -8   3   5     2204.08     2280.06    134.09 o 
  -7   3   5      120.83       96.41     19.45 o 
  -6   3   5     1975.74     2071.72     54.54 o 
  -5   3   5      159.25      170.43     29.14 o 
  -4   3   5      503.62      530.10     23.21 o 
  -3   3   5     3326.09     3883.59     95.26 o 
  -2   3   5        4.50       10.29      4.84 o 
  -1   3   5    25841.97    25634.34    309.54 o 
   0   3   5       54.85       44.89      7.26 o 
   1   3   5     8156.84     7830.50     48.64 o 
   2   3   5     7516.49     7427.78     89.25 o 
   3   3   5       40.97       83.65      7.79 o 
   4   3   5     7540.99     7646.05    137.55 o 
   5   3   5     1658.75     1618.94     45.38 o 
   6   3   5      133.79      123.71     23.88 o 
   7   3   5      120.48      122.47     26.55 o 
   8   3   5       81.68       29.66     23.49 o 
  -9   4   5      355.75      265.11     84.61 o 
  -8   4   5       85.79       78.04     26.80 o 
  -7   4   5       21.52       19.90      9.14 o 
  -6   4   5     2951.19     2920.80     82.18 o 
  -5   4   5     2417.64     2344.58     34.13 o 
  -4   4   5      813.38      931.37     48.34 o 
  -3   4   5      376.79      388.70     13.62 o 
  -2   4   5       31.01       36.46      5.89 o 
  -1   4   5     2696.91     2731.90     45.07 o 
   0   4   5    20127.90    19032.27    183.25 o 
   1   4   5      117.81      101.56      7.10 o 
   2   4   5     2348.72     2363.08     37.30 o 
   3   4   5     1527.06     1587.07     38.18 o 
   4   4   5     1822.39     1745.42     40.85 o 
   5   4   5      756.07      716.80     21.18 o 
   6   4   5      288.59      289.46     24.91 o 
   7   4   5      173.91      170.51     41.59 o 
   8   4   5      247.31      186.93     52.89 o 
  -9   5   5       29.26       39.04     16.06 o 
  -8   5   5      729.29      785.28     43.58 o 
  -7   5   5      532.08      530.05     84.84 o 
  -6   5   5     1152.70     1172.56     26.76 o 
  -5   5   5        1.37       27.25      8.72 o 
  -4   5   5     5143.95     5232.96     86.85 o 
  -3   5   5    11565.51    11180.84    225.13 o 
  -2   5   5     1551.24     1890.05     33.33 o 
  -1   5   5        8.28        4.86      3.74 o 
   0   5   5     7947.71     7834.02    125.96 o 
   1   5   5     3687.87     3403.77     40.34 o 
   2   5   5     1597.16     1622.43     34.15 o 
   3   5   5     2376.30     2460.69     45.14 o 
   4   5   5      545.05      548.86     17.55 o 
   5   5   5     1363.94     1312.95     53.17 o 
   6   5   5     3908.04     4154.41     98.00 o 
   7   5   5      321.25      269.27     60.15 o 
   8   5   5      235.49      225.59     91.27 o 
  -9   6   5      173.01      146.58     61.56 o 
  -8   6   5        3.23        9.71     13.44 o 
  -7   6   5      573.18      493.20     23.77 o 
  -6   6   5       23.69       29.35     10.74 o 
  -5   6   5     3881.12     3930.78     77.96 o 
  -4   6   5     2932.61     2727.26     65.29 o 
  -3   6   5     4905.37     5111.67     85.55 o 
  -2   6   5     9948.06    10105.74    136.61 o 
  -1   6   5     4035.00     4054.84     52.21 o 
   0   6   5      522.89      592.16     14.80 o 
   1   6   5     4915.04     4901.62     77.53 o 
   2   6   5     1325.21     1348.20     30.33 o 
   3   6   5     1251.61     1335.56     32.68 o 
   4   6   5        0.33       11.20      5.46 o 
   5   6   5     1029.82     1104.07     37.98 o 
   6   6   5      156.56      137.13     32.58 o 
   7   6   5      829.99      850.92     38.00 o 
   8   6   5      355.53      403.35    149.34 o 
  -9   7   5        1.81       40.74     23.35 o 
  -8   7   5      586.36      556.61    157.48 o 
  -7   7   5      345.37      363.70     68.75 o 
  -6   7   5        7.48       24.18      8.25 o 
  -5   7   5      461.84      445.30     17.51 o 
  -4   7   5      418.50      428.12     16.31 o 
  -3   7   5     4543.62     4694.63    114.81 o 
  -2   7   5      143.01      134.44     14.97 o 
  -1   7   5     2883.93     3079.36     67.97 o 
   0   7   5      156.46      170.98      7.29 o 
   1   7   5      341.09      344.76      9.74 o 
   2   7   5      700.79      595.54     16.50 o 
   3   7   5    14923.90    15276.30    214.94 o 
   4   7   5     1524.85     1602.79     47.89 o 
   5   7   5      175.25      180.76     28.56 o 
   6   7   5      297.83      279.57     24.13 o 
   7   7   5     1889.50     1828.98    144.57 o 
   8   7   5      101.64       87.52     49.12 o 
  -8   8   5      139.30      136.69     35.50 o 
  -7   8   5      359.96      399.53    104.82 o 
  -6   8   5      699.99      685.43     18.76 o 
  -5   8   5       21.68       22.30      7.90 o 
  -4   8   5      716.46      705.63     24.65 o 
  -3   8   5    11867.09    12458.75    127.12 o 
  -2   8   5       68.73       72.32      9.60 o 
  -1   8   5       17.37       24.55      5.15 o 
   0   8   5        3.71        7.72      3.78 o 
   1   8   5    58204.50    57727.78    437.14 o 
   2   8   5     1198.78     1166.45     26.48 o 
   3   8   5      652.35      784.91     20.87 o 
   4   8   5      479.90      460.16     14.73 o 
   5   8   5     1348.06     1313.53     24.60 o 
   6   8   5      352.30      320.36     54.54 o 
   7   8   5     1551.41     1590.55     95.54 o 
   8   8   5        0.33       -5.34     31.24 o 
  -8   9   5      213.99      186.67     66.65 o 
  -7   9   5      661.29      645.37     50.41 o 
  -6   9   5     1124.56     1092.40     97.91 o 
  -5   9   5      248.33      215.91     13.29 o 
  -4   9   5      713.38      700.86     36.57 o 
  -3   9   5      851.79      948.31     37.15 o 
  -2   9   5     2822.68     3185.35     70.24 o 
  -1   9   5    19818.06    20038.07    194.08 o 
   0   9   5     1048.42     1253.84     29.26 o 
   1   9   5       34.83       21.47      5.41 o 
   2   9   5      306.66      261.31      7.43 o 
   3   9   5     3823.40     3787.72     57.09 o 
   4   9   5     1270.51     1309.63     35.44 o 
   5   9   5        0.48       -4.20     12.93 o 
   6   9   5      306.17      335.38     88.19 o 
   7   9   5       41.19       50.57     17.93 o 
   8   9   5      293.44      224.50     62.58 o 
  -8  10   5       14.37        4.48     24.87 o 
  -7  10   5        3.82        8.27     13.92 o 
  -6  10   5        3.02       31.90     20.89 o 
  -5  10   5      131.08       96.51     15.22 o 
  -4  10   5     2421.30     2489.31     68.71 o 
  -3  10   5     4368.56     4498.19    100.67 o 
  -2  10   5      717.05      581.92     11.35 o 
  -1  10   5     2701.47     2800.38     64.18 o 
   0  10   5     3531.95     3886.58     67.41 o 
   1  10   5     4525.44     4536.53     78.09 o 
   2  10   5       13.48       14.11      3.98 o 
   3  10   5      335.66      347.71      8.84 o 
   4  10   5     3092.52     3119.51     67.83 o 
   5  10   5      232.94      239.55     43.75 o 
   6  10   5       36.27       38.27     14.62 o 
   7  10   5      966.76     1150.26     92.34 o 
   8  10   5      470.98      397.89    168.72 o 
  -8  11   5      533.34      544.21    183.58 o 
  -7  11   5      519.78      433.51    123.27 o 
  -6  11   5        0.16        8.79     17.96 o 
  -5  11   5     1185.40     1173.42     67.01 o 
  -4  11   5      348.48      318.33     19.88 o 
  -3  11   5     4258.75     4353.48     66.31 o 
  -2  11   5     5378.62     5523.13     67.66 o 
  -1  11   5      455.66      344.27      8.89 o 
   0  11   5      394.16      491.58     12.81 o 
   1  11   5      193.09      219.20      9.02 o 
   2  11   5     4898.59     5239.35     98.04 o 
   3  11   5       44.53       65.49     11.41 o 
   4  11   5     2400.84     2396.92     65.38 o 
   5  11   5     2047.81     2055.36     56.49 o 
   6  11   5        0.27       20.32     15.10 o 
   7  11   5       23.92       21.11     21.71 o 
   8  11   5      137.04       55.26     58.89 o 
  -8  12   5      345.08      269.46     79.39 o 
  -7  12   5      975.44     1082.74     44.76 o 
  -6  12   5     1650.69     1491.79     86.21 o 
  -5  12   5     5855.03     5741.13    184.78 o 
  -4  12   5     1049.41     1086.58     48.83 o 
  -3  12   5      832.26      941.04     30.81 o 
  -2  12   5      153.10      124.15     12.65 o 
  -1  12   5        2.39        7.18      6.84 o 
   0  12   5     3127.81     2951.73     68.41 o 
   1  12   5       97.68      172.18     26.96 o 
   2  12   5      280.24      380.54     16.97 o 
   3  12   5     1472.89     1448.98     43.36 o 
   4  12   5     1120.63     1182.26     57.69 o 
   5  12   5      277.08      273.76     43.10 o 
   6  12   5      754.24      823.84     29.52 o 
   7  12   5       49.72       63.22     17.33 o 
   8  12   5       25.48       53.45     19.41 o 
  -8  13   5      181.69      169.63     57.19 o 
  -7  13   5       87.37       93.84     33.97 o 
  -6  13   5     2274.87     2234.62    112.10 o 
  -5  13   5       74.93       85.69     20.65 o 
  -4  13   5     1789.49     1736.97     51.03 o 
  -3  13   5      149.11      171.78     27.36 o 
  -2  13   5     1007.17     1057.76     34.67 o 
  -1  13   5     4274.77     4104.43     62.93 o 
   0  13   5       67.71       59.77     10.43 o 
   1  13   5      848.86      885.72     27.57 o 
   2  13   5     1688.01     1781.34     54.83 o 
   3  13   5      349.04      338.68     20.95 o 
   4  13   5       41.36       64.55     11.99 o 
   5  13   5      549.65      537.29     77.09 o 
   6  13   5      212.95      201.24     41.85 o 
   7  13   5      103.52       71.58     20.88 o 
   8  13   5      221.92      207.98     82.98 o 
  -8  14   5       47.64       47.88     42.31 o 
  -7  14   5     1310.75     1194.14     88.43 o 
  -6  14   5       64.32       43.92     16.36 o 
  -5  14   5        6.29       23.98     20.61 o 
  -4  14   5      464.16      437.93     54.77 o 
  -3  14   5      813.79      797.80     23.88 o 
  -2  14   5      314.95      323.52     19.05 o 
  -1  14   5      450.05      435.19     15.11 o 
   0  14   5     2368.83     2308.38     61.61 o 
   1  14   5     3345.19     3498.02    101.07 o 
   2  14   5       16.05        8.29      7.49 o 
   3  14   5      472.14      460.60     18.80 o 
   4  14   5     2744.71     2800.18     67.33 o 
   5  14   5      489.65      464.70     70.10 o 
   6  14   5      332.18      310.57     74.89 o 
   7  14   5      519.58      433.08     68.76 o 
  -8  15   5      361.42      277.71    124.15 o 
  -7  15   5       17.08       30.48     24.72 o 
  -6  15   5       79.44       69.90     19.20 o 
  -5  15   5      648.59      580.79     28.10 o 
  -4  15   5     1246.18     1252.60     27.18 o 
  -3  15   5      348.73      358.09     21.08 o 
  -2  15   5      471.11      520.28     29.12 o 
  -1  15   5     1506.56     1475.86     42.54 o 
   0  15   5     2092.47     2008.32     61.34 o 
   1  15   5      304.26      319.11     16.76 o 
   2  15   5      246.36      215.33     31.09 o 
   3  15   5      740.00      678.67     23.69 o 
   4  15   5     1395.48     1453.97     43.18 o 
   5  15   5      270.57      213.21     39.18 o 
   6  15   5     1741.48     1828.28    122.92 o 
   7  15   5      401.50      490.90     30.22 o 
  -7  16   5      190.51      210.44     64.61 o 
  -6  16   5      100.06       95.15     24.50 o 
  -5  16   5      398.89      358.95     48.26 o 
  -4  16   5      915.62      870.64     25.25 o 
  -3  16   5       29.08       34.86     11.28 o 
  -2  16   5     3522.24     3578.77     82.08 o 
  -1  16   5       42.67       39.42      8.73 o 
   0  16   5       12.19        6.03     10.05 o 
   1  16   5     1927.31     2043.34     56.33 o 
   2  16   5      212.93      180.83     24.93 o 
   3  16   5      752.13      695.73     39.46 o 
   4  16   5      632.08      657.85     31.08 o 
   5  16   5     1009.61      934.11     31.57 o 
   6  16   5      414.77      380.55     80.55 o 
   7  16   5        1.51       13.36     33.51 o 
  -7  17   5        3.69       15.00     15.58 o 
  -6  17   5      715.42      715.73     73.07 o 
  -5  17   5       40.05       56.40     13.80 o 
  -4  17   5      933.29      804.80    101.95 o 
  -3  17   5     1007.84     1017.22     36.17 o 
  -2  17   5        9.62       16.58     10.51 o 
  -1  17   5      728.78      702.42     48.78 o 
   0  17   5     1302.80     1264.31     73.68 o 
   1  17   5       28.20       39.77     10.15 o 
   2  17   5     1585.89     1466.93     38.29 o 
   3  17   5      690.31      652.33     42.95 o 
   4  17   5      192.41      171.83     23.69 o 
   5  17   5      142.51      116.28     19.47 o 
   6  17   5       56.40       60.89     22.27 o 
   7  17   5       69.59       86.73     28.04 o 
  -7  18   5        2.53       27.85     25.92 o 
  -6  18   5      557.87      470.45     77.26 o 
  -5  18   5      138.73      106.06     20.43 o 
  -4  18   5     1448.89     1545.73     50.02 o 
  -3  18   5     1365.67     1356.39     59.21 o 
  -2  18   5      138.68       86.32     17.48 o 
  -1  18   5     1247.59     1160.83     61.76 o 
   0  18   5     1388.76     1357.25     77.36 o 
   1  18   5      117.13      106.70     20.76 o 
   2  18   5     1822.69     1828.78     48.79 o 
   3  18   5       64.74       70.12     12.77 o 
   4  18   5      380.92      385.00     32.82 o 
   5  18   5     1377.20     1481.45     92.51 o 
   6  18   5      111.56      108.56     32.67 o 
   7  18   5      184.34      184.03     57.88 o 
  -7  19   5       30.57       16.51     23.16 o 
  -6  19   5      225.82      206.84     58.56 o 
  -5  19   5       36.22       40.89     13.90 o 
  -4  19   5     1732.39     1831.07     75.99 o 
  -3  19   5      264.98      316.81     20.95 o 
  -2  19   5       10.43       28.53     22.32 o 
  -1  19   5       45.71       36.51     15.67 o 
   0  19   5     2319.36     2355.00    175.81 o 
   1  19   5      458.22      410.81     33.58 o 
   2  19   5      578.03      628.58     39.80 o 
   3  19   5      423.51      480.80     29.99 o 
   4  19   5       30.30       32.05     13.72 o 
   5  19   5      628.56      611.30     44.48 o 
   6  19   5      949.80      946.33     72.98 o 
  -6  20   5       10.11       32.30     14.83 o 
  -5  20   5       34.98       27.11     14.62 o 
  -4  20   5        0.95       14.86     14.89 o 
  -3  20   5      149.42      137.45     40.08 o 
  -2  20   5     6483.68     6989.81    200.36 o 
  -1  20   5      380.34      312.45     41.88 o 
   0  20   5       85.63       70.46     15.94 o 
   1  20   5       50.39       59.33     16.68 o 
   2  20   5      469.21      484.20     74.95 o 
   3  20   5       73.46       78.97     26.03 o 
   4  20   5     2426.36     2562.44     82.94 o 
   5  20   5      185.33      136.75     23.40 o 
   6  20   5        0.09       -0.68     15.81 o 
  -6  21   5      492.42      482.88    104.54 o 
  -5  21   5      168.72      137.40     28.67 o 
  -4  21   5      746.78      754.65    108.87 o 
  -3  21   5       40.79       71.95     22.74 o 
  -2  21   5       51.27       42.56     17.07 o 
  -1  21   5      660.18      618.92     80.59 o 
   0  21   5     1101.35     1277.78     75.12 o 
   1  21   5     1778.38     1723.94     83.05 o 
   2  21   5     4350.08     4594.13    149.36 o 
   3  21   5       85.81       83.87     14.42 o 
   4  21   5     1571.55     1499.67     75.71 o 
   5  21   5       56.80       44.24     13.65 o 
   6  21   5      430.10      502.90     40.39 o 
  -6  22   5      832.15      960.62    107.51 o 
  -5  22   5        1.98       16.79     24.96 o 
  -4  22   5     1083.75      918.16     64.78 o 
  -3  22   5     1788.96     1717.15     97.01 o 
  -2  22   5      327.18      302.59     58.12 o 
  -1  22   5      175.07      150.05     31.41 o 
   0  22   5     3223.60     3414.32    107.28 o 
   1  22   5       59.83       82.20     21.13 o 
   2  22   5     2934.36     3126.05    133.27 o 
   3  22   5        6.35       24.37     20.40 o 
   4  22   5      569.66      585.55     49.35 o 
   5  22   5      184.25      140.18     37.94 o 
  -5  23   5      103.44       67.69     20.31 o 
  -4  23   5      931.72      993.93    113.91 o 
  -3  23   5       18.58       42.18     18.53 o 
  -2  23   5        4.66       -6.27     32.84 o 
  -1  23   5      512.54      458.72     64.68 o 
   0  23   5     2979.24     3044.17    131.48 o 
   1  23   5        3.92       29.90     17.01 o 
   2  23   5      173.75      160.89     35.06 o 
   3  23   5     1578.30     1638.47     94.33 o 
   4  23   5       18.55       29.53     12.52 o 
   5  23   5       24.51       28.91     12.70 o 
  -5  24   5       78.94       79.57     29.17 o 
  -4  24   5      107.11       67.20     33.13 o 
  -3  24   5     1115.23     1132.21     94.27 o 
  -2  24   5     4748.47     4911.45    166.49 o 
  -1  24   5      298.83      269.03     50.34 o 
   0  24   5       33.80       31.56     22.53 o 
   1  24   5     1006.38     1173.11     60.11 o 
   2  24   5       18.77       20.70     27.43 o 
   3  24   5        2.77       -5.18     21.00 o 
   4  24   5      480.72      354.03     90.18 o 
   5  24   5      251.06      260.01     98.43 o 
  -4  25   5      829.71      777.38     72.71 o 
  -3  25   5       63.86       24.01     25.08 o 
  -2  25   5       32.85       25.20     19.95 o 
  -1  25   5      106.67      135.66     35.75 o 
   0  25   5      337.69      304.08     66.19 o 
   1  25   5       71.46       41.53     19.51 o 
   2  25   5      709.35      692.74     87.00 o 
   3  25   5      467.96      482.39    103.36 o 
   4  25   5       16.52        5.33     18.16 o 
  -4  26   5      487.44      302.92     95.10 o 
  -3  26   5        2.68       21.72     16.07 o 
  -2  26   5        1.04       30.63     13.10 o 
  -1  26   5       37.41       69.57     26.43 o 
   0  26   5     2280.58     2279.82    122.29 o 
   1  26   5      181.15      162.11     34.93 o 
   2  26   5      787.83      682.35     81.71 o 
   3  26   5       44.55       55.29     28.09 o 
   4  26   5     1073.28     1097.04     73.45 o 
  -3  27   5       99.69      129.82     41.56 o 
  -2  27   5      354.06      335.39     66.94 o 
  -1  27   5        0.01       16.70     14.45 o 
   0  27   5      396.84      349.39     74.06 o 
   1  27   5      147.10      168.78     41.42 o 
   2  27   5      616.88      526.24     75.88 o 
   3  27   5      278.29      147.46     50.03 o 
  -2  28   5      982.11      854.13    153.50 o 
  -1  28   5      182.54      135.07     34.10 o 
   0  28   5       22.68       37.82     28.95 o 
   1  28   5      105.97       91.44     27.79 o 
   2  28   5        0.14       21.24     16.12 o 
  -1  29   5       47.11       65.08     23.45 o 
   0  29   5        0.07       40.64     20.73 o 
   1  29   5        4.18        3.57     26.81 o 
  -9   0   6      109.89       82.77     78.05 o 
  -8   0   6      104.19      104.62     52.00 o 
  -7   0   6      176.68      203.81     46.04 o 
  -6   0   6     4531.04     4523.69    145.99 o 
  -5   0   6      125.46      126.32     32.48 o 
  -4   0   6     1917.52     1743.52     51.97 o 
  -3   0   6     1297.15     1271.94     51.79 o 
  -2   0   6      850.35      897.59     25.26 o 
  -1   0   6    10408.27     9699.34     98.58 o 
   0   0   6      557.65      455.36     24.22 o 
   1   0   6     5618.18     5477.09     95.25 o 
   2   0   6        3.78       14.12      6.79 o 
   3   0   6     1948.43     1608.23    114.54 o 
   4   0   6        4.09       12.58      9.83 o 
   5   0   6     9478.81    10054.09    368.56 o 
   6   0   6     1132.67     1076.13     37.91 o 
   7   0   6      310.28      221.36    122.01 o 
   8   0   6      145.30      133.23     50.25 o 
  -9   1   6      374.69      391.16     46.52 o 
  -8   1   6      376.29      410.49     61.78 o 
  -7   1   6      981.85     1009.94     48.02 o 
  -6   1   6     1160.83     1167.70     31.12 o 
  -5   1   6       13.50       19.11     12.20 o 
  -4   1   6     2137.36     1901.70     45.36 o 
  -3   1   6    10588.66    10740.25    140.98 o 
  -2   1   6     2592.47     2527.00     48.64 o 
  -1   1   6     9631.78     9523.70    174.22 o 
   0   1   6    16393.77    17083.90    144.22 o 
   1   1   6      239.04      218.16      7.62 o 
   2   1   6     4960.03     5136.17    150.65 o 
   3   1   6    18665.57    17506.83    338.78 o 
   4   1   6      927.65      922.32     40.62 o 
   5   1   6     1244.37     1246.33     42.55 o 
   6   1   6      312.20      297.92     46.48 o 
   7   1   6      598.37      595.90     26.58 o 
   8   1   6        0.19        6.44     19.36 o 
  -9   2   6      510.09      627.99     99.55 o 
  -8   2   6       15.54       18.85     17.28 o 
  -7   2   6       77.90      100.39     21.88 o 
  -6   2   6     1642.48     1680.03     32.34 o 
  -5   2   6     1200.84     1206.54     41.63 o 
  -4   2   6     1046.20     1024.16     34.40 o 
  -3   2   6     5321.64     5293.33     84.65 o 
  -2   2   6     1757.11     1613.18     34.66 o 
  -1   2   6     5405.76     5043.92     70.31 o 
   0   2   6     2311.11     2275.38     38.87 o 
   1   2   6    29951.19    28023.54    388.09 o 
   2   2   6      205.20      211.62      9.72 o 
   3   2   6     1366.01     1279.59     36.55 o 
   4   2   6        6.56       10.27      6.95 o 
   5   2   6       46.40       57.18     11.21 o 
   6   2   6       46.43       69.47     11.18 o 
   7   2   6     3094.13     3263.15    182.69 o 
   8   2   6      243.48      195.00     65.08 o 
  -9   3   6       14.86       40.02     16.58 o 
  -8   3   6     1464.99     1510.21     92.91 o 
  -7   3   6      361.98      360.80     40.97 o 
  -6   3   6        0.51        9.96     14.63 o 
  -5   3   6     1358.17     1353.02     43.39 o 
  -4   3   6      233.87      265.99     14.73 o 
  -3   3   6    10595.72    10583.06     80.81 o 
  -2   3   6     1622.87     1697.00     30.06 o 
  -1   3   6     9076.24     8803.50    164.90 o 
   0   3   6      187.82      185.40      9.59 o 
   1   3   6     8969.57     8496.24    114.60 o 
   2   3   6       56.38       87.96     10.17 o 
   3   3   6     4031.92     3915.54     77.14 o 
   4   3   6      233.38      269.47     10.71 o 
   5   3   6     1127.51     1226.30     21.05 o 
   6   3   6        0.24       13.51      7.19 o 
   7   3   6      409.48      401.45     29.95 o 
   8   3   6      313.71      314.37     95.59 o 
  -9   4   6       21.61       17.03     11.29 o 
  -8   4   6        5.21        2.61     16.00 o 
  -7   4   6      507.56      503.66     50.54 o 
  -6   4   6     1729.31     1778.31     32.72 o 
  -5   4   6     4870.09     4988.83    172.58 o 
  -4   4   6      467.05      426.22     16.58 o 
  -3   4   6     4890.21     5131.02     82.80 o 
  -2   4   6      186.67      198.32     10.34 o 
  -1   4   6    10813.25    10586.96    151.68 o 
   0   4   6    12264.44    11775.39    149.15 o 
   1   4   6      143.06      116.30      8.37 o 
   2   4   6      255.98      211.44      7.58 o 
   3   4   6     9871.12    10646.59    229.98 o 
   4   4   6      484.77      493.97     14.28 o 
   5   4   6     6788.08     7098.62     97.32 o 
   6   4   6       51.57       57.23     16.91 o 
   7   4   6      200.85      163.14     54.44 o 
   8   4   6       59.89       36.06     20.98 o 
  -9   5   6       16.46       -1.94     31.01 o 
  -8   5   6       23.98       28.81     22.07 o 
  -7   5   6      154.42      150.92     32.57 o 
  -6   5   6     4080.76     4220.15     93.56 o 
  -5   5   6      366.98      348.74     35.14 o 
  -4   5   6     4557.39     4781.64    103.93 o 
  -3   5   6      711.45      570.26     19.92 o 
  -2   5   6       38.89       39.07      9.72 o 
  -1   5   6     4767.87     4778.25     88.45 o 
   0   5   6     3973.82     4204.97     53.72 o 
   1   5   6     6076.55     5880.01     75.70 o 
   2   5   6      396.47      361.45      7.98 o 
   3   5   6     5331.84     5653.83     84.81 o 
   4   5   6       62.06       74.33     11.47 o 
   5   5   6       25.71       12.63      9.26 o 
   6   5   6        1.08        5.01     10.44 o 
   7   5   6      276.60      257.77     66.07 o 
   8   5   6      193.75      204.31     96.13 o 
  -9   6   6       76.34       95.05     43.82 o 
  -8   6   6       12.46       21.18     11.78 o 
  -7   6   6      370.43      300.87     45.58 o 
  -6   6   6      374.95      372.97     55.25 o 
  -5   6   6      140.84      129.06     17.56 o 
  -4   6   6     5798.45     6035.70    152.11 o 
  -3   6   6     1945.29     1893.78     38.29 o 
  -2   6   6      759.13      707.34     18.23 o 
  -1   6   6     2788.39     2955.63     60.71 o 
   0   6   6      777.98      888.85     23.11 o 
   1   6   6     7973.62     7876.36    119.78 o 
   2   6   6        4.52        5.99      4.10 o 
   3   6   6     3132.52     3362.86     67.64 o 
   4   6   6      871.29      840.46     19.46 o 
   5   6   6       27.90       58.42     10.65 o 
   6   6   6      136.54      158.90     27.25 o 
   7   6   6       52.71       56.64     36.35 o 
   8   6   6        5.22       -1.50     29.61 o 
  -9   7   6      179.28      223.07     92.34 o 
  -8   7   6       42.73       36.35     20.75 o 
  -7   7   6        0.57       19.69      9.79 o 
  -6   7   6      309.36      306.87     19.85 o 
  -5   7   6     1300.63     1257.80     29.04 o 
  -4   7   6       91.72      103.38     18.47 o 
  -3   7   6       92.20      118.65     13.75 o 
  -2   7   6     1591.96     1719.54     43.27 o 
  -1   7   6     2449.31     2434.22     45.24 o 
   0   7   6      129.55      146.14      6.37 o 
   1   7   6     6795.33     7204.27    102.10 o 
   2   7   6      448.46      407.98     13.56 o 
   3   7   6        3.62        2.37      5.05 o 
   4   7   6       17.23       19.66      6.29 o 
   5   7   6      567.12      516.00     24.07 o 
   6   7   6      160.76      219.56     40.69 o 
   7   7   6      107.31      177.24     75.14 o 
   8   7   6       24.87       22.23     33.29 o 
  -8   8   6       22.25       47.85     21.32 o 
  -7   8   6        0.00       15.44      8.62 o 
  -6   8   6       21.15       32.70     11.19 o 
  -5   8   6        9.22       16.61      5.63 o 
  -4   8   6      234.80      285.38     15.03 o 
  -3   8   6      127.52      147.25     11.80 o 
  -2   8   6    12773.77    13193.62    208.96 o 
  -1   8   6     8286.14     8554.91    120.74 o 
   0   8   6     1543.33     1510.53     34.20 o 
   1   8   6     5565.33     6130.10     47.96 o 
   2   8   6       54.45       56.51     10.87 o 
   3   8   6     2738.43     2491.86     51.09 o 
   4   8   6     2532.01     2475.26     74.06 o 
   5   8   6     1480.02     1425.27     35.14 o 
   6   8   6      329.47      348.20     91.15 o 
   7   8   6        3.42        0.11     14.96 o 
   8   8   6      230.46      138.91     58.32 o 
  -8   9   6       85.24       92.93     35.40 o 
  -7   9   6      112.14      107.07     23.20 o 
  -6   9   6      200.27      228.48     18.84 o 
  -5   9   6      115.28      120.91     14.79 o 
  -4   9   6     2239.59     2272.59     82.93 o 
  -3   9   6      522.16      477.75     12.77 o 
  -2   9   6     2752.28     3217.59     60.98 o 
  -1   9   6     4559.37     4666.17     80.84 o 
   0   9   6     7550.27     7360.47    114.77 o 
   1   9   6      626.18      665.07     16.93 o 
   2   9   6        6.69       17.67      4.16 o 
   3   9   6      103.01       94.19     11.29 o 
   4   9   6      365.06      391.85     21.63 o 
   5   9   6       50.75       36.09     11.94 o 
   6   9   6      273.73      262.04     59.59 o 
   7   9   6       11.72       19.32     15.07 o 
   8   9   6      255.78      264.24     83.25 o 
  -8  10   6      129.04       96.66     43.30 o 
  -7  10   6      245.14      249.60     62.56 o 
  -6  10   6       89.00       79.85     18.96 o 
  -5  10   6      132.29      121.83     13.36 o 
  -4  10   6      835.07      877.57     22.57 o 
  -3  10   6      136.52      190.02     10.98 o 
  -2  10   6      273.69      343.36      8.22 o 
  -1  10   6        2.96       19.65      4.58 o 
   0  10   6     9480.19     9818.24     90.51 o 
   1  10   6     5517.23     5213.80     59.06 o 
   2  10   6    11664.74    11275.20    129.62 o 
   3  10   6     2677.30     2719.57     50.10 o 
   4  10   6       29.04       35.87      9.56 o 
   5  10   6     2251.95     2409.78     76.99 o 
   6  10   6       58.40       36.25     17.74 o 
   7  10   6     1155.40     1193.24     75.98 o 
   8  10   6        3.72       15.67     32.20 o 
  -8  11   6      114.38      153.67     38.93 o 
  -7  11   6      210.17      260.37     67.80 o 
  -6  11   6      344.43      358.43     68.17 o 
  -5  11   6      203.29      219.88     41.21 o 
  -4  11   6     1761.94     1735.75     64.78 o 
  -3  11   6      822.52      804.77     17.95 o 
  -2  11   6      828.44      825.54     23.43 o 
  -1  11   6      743.31      858.64     24.27 o 
   0  11   6      827.25      715.73     18.78 o 
   1  11   6        1.89       12.97      4.37 o 
   2  11   6     2638.80     2626.70     54.46 o 
   3  11   6      662.02      675.86     18.49 o 
   4  11   6     1111.36      997.94     20.71 o 
   5  11   6       27.02       30.71     13.67 o 
   6  11   6      421.93      402.64     76.40 o 
   7  11   6       61.86       86.07     23.43 o 
   8  11   6       76.25       65.07     42.23 o 
  -8  12   6       85.23      119.43     56.11 o 
  -7  12   6      110.22      101.64     35.67 o 
  -6  12   6       22.46       21.51     16.08 o 
  -5  12   6      644.58      664.92     56.55 o 
  -4  12   6      131.13      119.29     27.90 o 
  -3  12   6      452.56      416.36     14.56 o 
  -2  12   6     2199.39     2145.37     46.47 o 
  -1  12   6       17.66       23.55      5.95 o 
   0  12   6      629.85      628.56     10.26 o 
   1  12   6     4151.30     4194.94     61.08 o 
   2  12   6      232.43      251.58     32.95 o 
   3  12   6     1313.66     1285.12     35.42 o 
   4  12   6     1221.83     1153.37     23.31 o 
   5  12   6       46.35       38.90     17.38 o 
   6  12   6       55.23       30.20     15.28 o 
   7  12   6      193.68      166.45     42.85 o 
   8  12   6      536.11      598.07     61.63 o 
  -8  13   6      104.27       80.85     50.56 o 
  -7  13   6       96.54       86.34     28.22 o 
  -6  13   6        2.12       15.61     12.18 o 
  -5  13   6      843.00      861.37     42.98 o 
  -4  13   6      734.86      751.70     51.09 o 
  -3  13   6       96.49       75.48     12.36 o 
  -2  13   6     2910.49     3096.10     57.63 o 
  -1  13   6     4690.61     4646.59     69.44 o 
   0  13   6     1514.95     1468.01     35.07 o 
   1  13   6     4310.12     4225.32     98.60 o 
   2  13   6       25.24       28.36      7.74 o 
   3  13   6       58.08       83.15     11.72 o 
   4  13   6     1033.09     1062.40     36.12 o 
   5  13   6       48.52       63.07     18.22 o 
   6  13   6     2381.57     2358.03    107.83 o 
   7  13   6      176.53      200.60     55.11 o 
  -8  14   6      162.37      171.80     58.11 o 
  -7  14   6      122.95      129.12     45.49 o 
  -6  14   6      655.06      669.81     48.06 o 
  -5  14   6      783.61      846.94     42.98 o 
  -4  14   6      879.58      941.06     34.12 o 
  -3  14   6     3528.27     3578.10     68.24 o 
  -2  14   6     1101.44     1157.46     33.40 o 
  -1  14   6     5872.48     6155.11    116.39 o 
   0  14   6     1095.07     1034.15     29.62 o 
   1  14   6      466.80      438.67     36.30 o 
   2  14   6     1927.06     1835.61     46.92 o 
   3  14   6     1157.48     1153.44     23.78 o 
   4  14   6     1479.50     1414.86     62.67 o 
   5  14   6     1217.21     1257.67     35.20 o 
   6  14   6      452.46      434.76    102.19 o 
   7  14   6        8.29       35.33     13.44 o 
  -7  15   6      656.07      661.65    125.71 o 
  -6  15   6      840.30      680.83     49.36 o 
  -5  15   6      467.31      449.50     58.71 o 
  -4  15   6       36.45       32.63     20.30 o 
  -3  15   6     1333.95     1317.72     65.09 o 
  -2  15   6       15.57       -2.78      8.41 o 
  -1  15   6      338.78      361.33     14.47 o 
   0  15   6     2471.03     2451.26     64.14 o 
   1  15   6     1106.92     1197.84     66.30 o 
   2  15   6     2660.19     2526.02     53.47 o 
   3  15   6     2474.56     2480.92     56.47 o 
   4  15   6     5418.56     5415.80    189.67 o 
   5  15   6      130.74      144.25     24.64 o 
   6  15   6        2.26       25.56     14.73 o 
   7  15   6      838.22      817.73     58.52 o 
  -7  16   6      256.51      228.26     70.25 o 
  -6  16   6      777.60      766.41     73.42 o 
  -5  16   6       64.19       42.55     14.29 o 
  -4  16   6      412.13      336.37     35.90 o 
  -3  16   6      536.90      534.69     37.92 o 
  -2  16   6     6504.69     6738.42    193.38 o 
  -1  16   6      332.23      353.49     14.31 o 
   0  16   6        1.44       15.68     14.15 o 
   1  16   6     3549.82     3646.71     78.10 o 
   2  16   6     1638.35     1566.08     43.31 o 
   3  16   6       17.93       19.43      7.15 o 
   4  16   6       56.98       50.62     11.07 o 
   5  16   6       30.12       54.09     18.88 o 
   6  16   6      106.24      104.89     25.05 o 
   7  16   6       51.72       31.98     23.06 o 
  -7  17   6      947.06     1016.45     87.31 o 
  -6  17   6       14.36       32.94     15.18 o 
  -5  17   6       45.94       67.10     16.03 o 
  -4  17   6     2211.71     2453.85     70.33 o 
  -3  17   6      252.19      218.91     38.11 o 
  -2  17   6     1125.51     1075.95     50.45 o 
  -1  17   6     4234.91     4225.45    110.46 o 
   0  17   6     7701.84     7534.40    146.66 o 
   1  17   6       15.30       12.28      7.18 o 
   2  17   6       50.18       39.54     12.55 o 
   3  17   6     1111.88     1112.61     74.06 o 
   4  17   6      106.02       98.47     15.70 o 
   5  17   6      568.32      564.28    107.14 o 
   6  17   6      601.79      721.48     61.35 o 
   7  17   6      106.86       90.02     34.08 o 
  -7  18   6      351.29      305.13     82.50 o 
  -6  18   6      854.98      908.82    102.74 o 
  -5  18   6      269.08      277.12     40.93 o 
  -4  18   6       11.03       25.04     12.12 o 
  -3  18   6     2400.68     2571.89    112.79 o 
  -2  18   6       88.12      117.67     18.95 o 
  -1  18   6       65.38       43.53     15.66 o 
   0  18   6      515.23      475.75     70.50 o 
   1  18   6       86.47      102.78     17.37 o 
   2  18   6      635.26      624.68     28.12 o 
   3  18   6      535.30      581.61     34.28 o 
   4  18   6      442.63      467.51     29.78 o 
   5  18   6      243.26      250.24     62.48 o 
   6  18   6       42.82       50.96     16.79 o 
  -7  19   6       11.33       26.96     17.32 o 
  -6  19   6      399.72      329.69     50.23 o 
  -5  19   6     2074.43     2123.66     77.81 o 
  -4  19   6      191.85      190.89     41.41 o 
  -3  19   6     4732.92     4695.26    191.22 o 
  -2  19   6       41.72       56.68     21.28 o 
  -1  19   6      815.10      876.69     40.77 o 
   0  19   6       38.21       46.43     14.09 o 
   1  19   6      115.75      126.85     26.12 o 
   2  19   6     2768.32     2828.23     66.58 o 
   3  19   6     1496.33     1561.69     53.75 o 
   4  19   6      479.15      515.18     33.44 o 
   5  19   6      419.92      366.89     87.33 o 
   6  19   6      178.65      137.20     33.13 o 
  -6  20   6      152.59      112.00     30.59 o 
  -5  20   6      101.11       90.19     22.07 o 
  -4  20   6        8.57       17.86     25.60 o 
  -3  20   6     1730.28     1686.06     83.20 o 
  -2  20   6      225.20      209.58     28.91 o 
  -1  20   6       40.93       59.32     23.18 o 
   0  20   6      896.74      984.20     60.27 o 
   1  20   6     1509.56     1475.42     62.27 o 
   2  20   6      138.04       82.48     30.09 o 
   3  20   6       31.36       18.25      9.36 o 
   4  20   6      587.39      611.15     47.48 o 
   5  20   6       73.23       89.20     22.36 o 
   6  20   6       85.91       83.83     25.58 o 
  -6  21   6      143.18      137.28     36.11 o 
  -5  21   6       12.12       31.78     14.93 o 
  -4  21   6      101.10       87.13     30.61 o 
  -3  21   6      255.45      205.05     53.71 o 
  -2  21   6        2.78       23.81     11.54 o 
  -1  21   6     3420.85     3516.17    162.53 o 
   0  21   6      386.65      365.06     51.30 o 
   1  21   6      878.64     1004.65     37.62 o 
   2  21   6      200.86      186.70     36.31 o 
   3  21   6       74.09       59.08     11.95 o 
   4  21   6       29.77       20.62     13.80 o 
   5  21   6        5.49       25.13     13.46 o 
   6  21   6      276.92      207.33     66.03 o 
  -6  22   6        9.40       27.09     19.33 o 
  -5  22   6       23.31       42.25     19.18 o 
  -4  22   6      206.63      146.48     30.92 o 
  -3  22   6       18.20       32.02     20.00 o 
  -2  22   6       11.98       -1.69     16.17 o 
  -1  22   6       43.99       15.43     18.13 o 
   0  22   6        0.29       25.06     16.60 o 
   1  22   6       13.63       38.47     16.60 o 
   2  22   6       58.66       47.85     13.84 o 
   3  22   6      505.13      609.54     74.15 o 
   4  22   6      358.20      356.37     29.79 o 
   5  22   6      478.79      504.82     66.86 o 
  -5  23   6       25.47       39.81     26.41 o 
  -4  23   6       36.77       43.99     18.18 o 
  -3  23   6      317.65      319.88     57.17 o 
  -2  23   6      249.97      268.73     53.14 o 
  -1  23   6      630.17      561.12     88.01 o 
   0  23   6       37.60       51.63     26.19 o 
   1  23   6     1091.96     1096.53     97.06 o 
   2  23   6       76.79       65.24     20.66 o 
   3  23   6      179.29      211.43     40.99 o 
   4  23   6      294.40      312.80     68.02 o 
   5  23   6       25.18       23.27     20.85 o 
  -5  24   6       12.20       30.05     19.19 o 
  -4  24   6      526.44      490.23     98.05 o 
  -3  24   6       69.77       44.96     32.18 o 
  -2  24   6      168.39      137.84     40.32 o 
  -1  24   6       57.05       52.65     18.88 o 
   0  24   6      524.24      446.84     53.47 o 
   1  24   6       48.19       54.30     19.13 o 
   2  24   6      244.35      276.52     43.87 o 
   3  24   6      146.58      102.65     27.88 o 
   4  24   6      794.07      868.81     60.77 o 
  -4  25   6      783.30      792.13     89.36 o 
  -3  25   6      553.61      410.51    117.30 o 
  -2  25   6       36.65       14.50     13.13 o 
  -1  25   6      513.60      475.90     70.02 o 
   0  25   6      286.50      185.41     38.00 o 
   1  25   6      320.29      218.40     60.84 o 
   2  25   6      582.78      683.02     58.72 o 
   3  25   6      430.93      351.71     78.78 o 
   4  25   6       12.72       13.85     19.05 o 
  -4  26   6       30.73       38.97     29.84 o 
  -3  26   6        6.56       34.29     23.40 o 
  -2  26   6     1924.84     2169.61    180.36 o 
  -1  26   6       19.90       22.52     17.66 o 
   0  26   6        3.38       18.20     14.13 o 
   1  26   6       45.80       45.73     18.45 o 
   2  26   6      425.11      390.55     77.95 o 
   3  26   6       28.57       10.18     22.98 o 
  -3  27   6      265.53      278.42     80.64 o 
  -2  27   6        0.46       19.46     17.40 o 
  -1  27   6     1222.11     1317.71     83.66 o 
   0  27   6     3231.68     3388.70    149.86 o 
   1  27   6      101.66       78.65     25.62 o 
   2  27   6        0.04        8.76     15.38 o 
   3  27   6       15.92       34.63     26.04 o 
  -2  28   6      652.86      744.25    107.96 o 
  -1  28   6       26.14       44.91     12.96 o 
   0  28   6      233.14      218.06     42.76 o 
   1  28   6      181.79      128.05     44.04 o 
   2  28   6      941.60     1021.28     61.17 o 
   0  29   6      254.67      176.26     45.31 o 
  -9   1   7       67.75       41.95     24.90 o 
  -8   1   7       68.46       49.41     20.93 o 
  -7   1   7      816.53      857.43     27.25 o 
  -6   1   7      150.62      144.33     24.88 o 
  -5   1   7     2217.63     2326.80     66.24 o 
  -4   1   7        1.03        9.40      4.41 o 
  -3   1   7     4754.57     4802.37    102.96 o 
  -2   1   7      423.21      491.84     11.39 o 
  -1   1   7    11326.03    11854.55    158.68 o 
   0   1   7     1112.94     1170.34     22.70 o 
   1   1   7    14547.02    14628.42    259.35 o 
   2   1   7      130.40      135.11      9.37 o 
   3   1   7     3549.98     3664.13     72.28 o 
   4   1   7       87.06       87.83     13.05 o 
   5   1   7      413.56      367.30     41.77 o 
   6   1   7        5.53       15.43      6.26 o 
   7   1   7      200.68      180.00     41.86 o 
   8   1   7       75.07       68.01     36.26 o 
  -9   2   7      776.30      898.40     79.39 o 
  -8   2   7      489.16      485.11     38.91 o 
  -7   2   7        2.12        5.43     10.16 o 
  -6   2   7      945.50      991.25     29.10 o 
  -5   2   7     1403.01     1206.99     88.21 o 
  -4   2   7      193.84      211.69     23.86 o 
  -3   2   7     6849.81     7222.61    156.40 o 
  -2   2   7     1584.13     1592.78     36.36 o 
  -1   2   7      784.98      843.82     14.27 o 
   0   2   7     9251.22     9181.65    188.48 o 
   1   2   7      583.56      600.09     14.27 o 
   2   2   7     1047.97      956.36     26.61 o 
   3   2   7     1212.25     1128.85     29.67 o 
   4   2   7        2.86        6.64      5.98 o 
   5   2   7     1680.68     1785.94     57.03 o 
   6   2   7       18.23       34.17     11.08 o 
   7   2   7     1990.26     1898.25    103.06 o 
   8   2   7      365.73      358.10     25.35 o 
  -9   3   7       19.67       38.89     13.37 o 
  -8   3   7      249.62      220.62     71.50 o 
  -7   3   7        6.01       18.08     13.95 o 
  -6   3   7      224.16      222.82     40.43 o 
  -5   3   7     4688.37     4536.01    101.97 o 
  -4   3   7     2300.51     2360.37     56.85 o 
  -3   3   7    16759.60    16890.90    289.16 o 
  -2   3   7     2338.50     2371.38     72.55 o 
  -1   3   7     9076.10     8451.52    154.68 o 
   0   3   7      103.41      135.84      9.42 o 
   1   3   7     4918.18     4814.23     61.15 o 
   2   3   7      163.87      154.36      7.30 o 
   3   3   7     2442.70     2569.25     54.52 o 
   4   3   7     1275.88     1303.52     43.33 o 
   5   3   7       72.52       61.82     11.81 o 
   6   3   7      108.05       82.39     13.67 o 
   7   3   7      398.24      567.99     66.72 o 
   8   3   7       16.60       29.30     20.12 o 
  -9   4   7       59.61       37.23     18.76 o 
  -8   4   7        6.88       20.24     14.07 o 
  -7   4   7      305.29      202.70     36.03 o 
  -6   4   7      191.00      200.35     32.45 o 
  -5   4   7     1819.51     1945.79     57.96 o 
  -4   4   7        0.10       24.74     10.79 o 
  -3   4   7        8.21        4.98      5.45 o 
  -2   4   7      405.58      417.74     13.56 o 
  -1   4   7      130.00      136.22     10.51 o 
   0   4   7        7.15        5.50      4.24 o 
   1   4   7     7453.35     7442.29     81.85 o 
   2   4   7      410.72      398.29     13.99 o 
   3   4   7       97.08      119.11     14.39 o 
   4   4   7       17.54       27.14      8.05 o 
   5   4   7     2288.23     2274.53     73.28 o 
   6   4   7       37.71       51.03     13.38 o 
   7   4   7      347.86      379.98     37.74 o 
   8   4   7        0.28       23.84     16.62 o 
  -9   5   7       35.17       46.53     27.48 o 
  -8   5   7     1295.73     1416.10     79.08 o 
  -7   5   7     1510.29     1475.15     63.30 o 
  -6   5   7       50.98       57.97     11.62 o 
  -5   5   7      336.50      248.04     41.65 o 
  -4   5   7     5059.31     5333.37     93.11 o 
  -3   5   7     2341.44     2234.00     61.34 o 
  -2   5   7      461.33      490.54      8.82 o 
  -1   5   7    34279.38    31716.32    376.31 o 
   0   5   7     1000.38     1014.29     23.45 o 
   1   5   7     1146.54     1016.57     23.14 o 
   2   5   7       38.62       29.47      4.95 o 
   3   5   7     5193.78     5254.29    105.22 o 
   4   5   7      620.99      618.97     21.29 o 
   5   5   7     1020.55      985.21     39.09 o 
   6   5   7      169.08      160.43     25.10 o 
   7   5   7       72.69      100.31     21.30 o 
   8   5   7        8.73       18.20     14.00 o 
  -9   6   7        0.19       23.50     32.01 o 
  -8   6   7        0.40       11.43      8.85 o 
  -7   6   7      424.40      386.68     71.27 o 
  -6   6   7     1732.62     1740.48     41.59 o 
  -5   6   7       19.84       24.35     12.06 o 
  -4   6   7      118.45      122.24     23.53 o 
  -3   6   7       46.05       22.30      6.27 o 
  -2   6   7     2859.86     2849.04     51.67 o 
  -1   6   7     5612.67     5535.04    113.72 o 
   0   6   7     1740.48     1828.18     39.26 o 
   1   6   7     5277.31     4644.16     78.92 o 
   2   6   7      167.90      164.75      6.94 o 
   3   6   7     1866.48     1802.16     45.12 o 
   4   6   7      417.80      387.50     23.68 o 
   5   6   7     1957.54     2070.03     51.00 o 
   6   6   7      461.44      463.24     38.09 o 
   7   6   7       44.98       65.97     28.09 o 
   8   6   7      188.29      132.70     57.90 o 
  -8   7   7      201.51      206.15    101.91 o 
  -7   7   7      246.44      218.67     34.06 o 
  -6   7   7      413.47      365.79     49.30 o 
  -5   7   7     2332.64     2393.80     59.53 o 
  -4   7   7       12.30       15.93      8.49 o 
  -3   7   7    14321.17    13808.81    215.83 o 
  -2   7   7       40.93       30.44      6.07 o 
  -1   7   7        2.29        9.51      7.51 o 
   0   7   7     5469.99     5386.87     71.84 o 
   1   7   7     1004.01      995.37     25.15 o 
   2   7   7      470.02      441.86     13.19 o 
   3   7   7     2581.48     2545.33     58.12 o 
   4   7   7     3686.24     3775.38     81.81 o 
   5   7   7     2570.47     2752.58     65.04 o 
   6   7   7       14.75       21.72     12.61 o 
   7   7   7     1379.45     1408.26     90.57 o 
   8   7   7      145.75      135.97     67.58 o 
  -8   8   7      125.36      153.72     73.63 o 
  -7   8   7       70.48       79.64     18.04 o 
  -6   8   7      847.60      758.54     35.22 o 
  -5   8   7     6144.62     6341.82    164.52 o 
  -4   8   7      606.33      613.47     18.32 o 
  -3   8   7      359.28      379.43     13.08 o 
  -2   8   7     5269.86     5185.77     70.94 o 
  -1   8   7     4251.02     3997.66     70.62 o 
   0   8   7       45.45       39.24      4.97 o 
   1   8   7      167.88      180.84     11.05 o 
   2   8   7     1549.99     1577.92     51.33 o 
   3   8   7     1749.07     1690.75     41.77 o 
   4   8   7       22.73       15.57      7.44 o 
   5   8   7     1700.37     1842.45     60.12 o 
   6   8   7      430.59      488.73     57.29 o 
   7   8   7      521.94      554.06     44.35 o 
   8   8   7      198.11      113.83     82.04 o 
  -8   9   7       82.29       53.63     30.91 o 
  -7   9   7     1512.93     1600.23     98.99 o 
  -6   9   7      220.70      202.01     32.24 o 
  -5   9   7      845.64      795.93     19.03 o 
  -4   9   7      144.88      182.23     23.41 o 
  -3   9   7     2204.53     2266.75     53.19 o 
  -2   9   7     1545.15     1596.55     19.37 o 
  -1   9   7     4431.08     4583.16     54.00 o 
   0   9   7     8406.09     8796.17     66.24 o 
   1   9   7     4147.06     4370.80     49.74 o 
   2   9   7       29.64       29.39      6.82 o 
   3   9   7     3128.92     3310.36     79.73 o 
   4   9   7     2308.35     2247.37     53.28 o 
   5   9   7       87.84       93.69     23.09 o 
   6   9   7        6.06       17.06     12.84 o 
   7   9   7       78.66       60.95     18.45 o 
   8   9   7       14.56       34.97     32.15 o 
  -8  10   7      145.60      214.07     86.50 o 
  -7  10   7      230.65      242.01     52.10 o 
  -6  10   7      562.65      583.16     36.88 o 
  -5  10   7      622.11      681.34     44.36 o 
  -4  10   7      106.19      101.55     16.69 o 
  -3  10   7     3781.81     4083.86     72.84 o 
  -2  10   7      566.75      517.62     18.00 o 
  -1  10   7     4193.56     4519.16     55.71 o 
   0  10   7      126.82      163.63     22.29 o 
   1  10   7     4798.27     4624.43     62.23 o 
   2  10   7      137.81      136.43     17.25 o 
   3  10   7     1126.65     1080.32     33.13 o 
   4  10   7       26.17       43.02     12.85 o 
   5  10   7       96.14      133.43     21.51 o 
   6  10   7        8.92       14.78     13.98 o 
   7  10   7       91.61       70.96     23.91 o 
   8  10   7      102.23       63.64     28.39 o 
  -8  11   7     1153.94     1312.22    207.45 o 
  -7  11   7      186.25      174.26     33.15 o 
  -6  11   7       67.62       74.47     23.71 o 
  -5  11   7     1502.69     1440.85     56.84 o 
  -4  11   7     2928.32     2949.77     46.38 o 
  -3  11   7    10651.96    10958.66    201.80 o 
  -2  11   7       49.49       49.62      7.92 o 
  -1  11   7     1005.29     1077.85     28.92 o 
   0  11   7      164.44      157.82     10.03 o 
   1  11   7      893.76      939.24     39.72 o 
   2  11   7     1037.16     1076.21     27.94 o 
   3  11   7     4894.39     4955.07    107.87 o 
   4  11   7      942.93      931.59     36.39 o 
   5  11   7      117.77      118.54     28.24 o 
   6  11   7      405.58      441.80     56.48 o 
   7  11   7      360.46      390.23     42.19 o 
   8  11   7        3.21        5.85     20.37 o 
  -8  12   7      199.32      186.51     76.13 o 
  -7  12   7        0.55       25.00     13.98 o 
  -6  12   7      481.91      492.86     66.14 o 
  -5  12   7      800.83      869.99     34.91 o 
  -4  12   7      283.48      283.15     19.87 o 
  -3  12   7      470.43      457.91     16.56 o 
  -2  12   7     1637.52     1624.33     44.12 o 
  -1  12   7     1488.54     1472.78     43.74 o 
   0  12   7        9.30       11.56      4.42 o 
   1  12   7     2078.24     2099.65     46.57 o 
   2  12   7       33.75       53.46     25.65 o 
   3  12   7       53.00       41.38     11.08 o 
   4  12   7       77.53       96.81     17.62 o 
   5  12   7     2812.91     2853.87    122.42 o 
   6  12   7       10.71       25.50     20.26 o 
   7  12   7      157.08      127.48     33.57 o 
  -8  13   7       61.42       54.24     25.67 o 
  -7  13   7     1765.66     1704.92    146.05 o 
  -6  13   7      575.58      572.89     37.27 o 
  -5  13   7     1293.53     1279.83     66.99 o 
  -4  13   7     1500.94     1466.40     52.23 o 
  -3  13   7        4.34       14.24      8.96 o 
  -2  13   7      913.51      885.48     28.76 o 
  -1  13   7     4198.89     4228.54     80.62 o 
   0  13   7        0.63        9.60      5.50 o 
   1  13   7       18.92       22.23      5.90 o 
   2  13   7       92.33       95.43     14.69 o 
   3  13   7     3083.50     2997.99     87.47 o 
   4  13   7      710.66      708.14     23.73 o 
   5  13   7       16.17       15.27     11.83 o 
   6  13   7        2.67       10.71     12.13 o 
   7  13   7        2.09       11.94      9.02 o 
  -8  14   7        0.02       44.98     30.65 o 
  -7  14   7       98.43       94.36     34.60 o 
  -6  14   7      500.70      431.89     65.53 o 
  -5  14   7      546.71      487.29     53.28 o 
  -4  14   7     2322.68     2351.57     74.70 o 
  -3  14   7      300.87      326.08     50.96 o 
  -2  14   7       24.84       31.88      8.47 o 
  -1  14   7      144.40      116.98      8.61 o 
   0  14   7      162.62      163.86     17.32 o 
   1  14   7     1001.83      892.17     25.46 o 
   2  14   7      301.80      317.49     20.19 o 
   3  14   7        9.88       20.05      9.42 o 
   4  14   7      562.65      608.61     32.69 o 
   5  14   7      147.78      153.65     22.38 o 
   6  14   7      435.11      480.44     53.14 o 
   7  14   7      242.88      189.41     43.93 o 
  -7  15   7       14.16       14.49     28.03 o 
  -6  15   7      549.54      505.01     73.17 o 
  -5  15   7      607.83      597.41     46.67 o 
  -4  15   7      338.37      356.76     49.05 o 
  -3  15   7     2845.56     2871.89     98.12 o 
  -2  15   7      989.07      901.78     35.58 o 
  -1  15   7     1322.38     1399.58     38.90 o 
   0  15   7        0.02       11.56      6.70 o 
   1  15   7      447.71      446.90     25.92 o 
   2  15   7     1000.15     1005.46     33.36 o 
   3  15   7       86.05       87.85     13.97 o 
   4  15   7      126.49      109.90     16.95 o 
   5  15   7      344.97      347.32     56.16 o 
   6  15   7      422.57      463.17     83.49 o 
   7  15   7       52.47       41.38     23.19 o 
  -7  16   7       73.99       51.45     33.15 o 
  -6  16   7      137.23      128.42     25.46 o 
  -5  16   7       16.06       32.64     11.35 o 
  -4  16   7      442.67      488.12     70.55 o 
  -3  16   7       48.99       76.75     15.10 o 
  -2  16   7      343.67      297.93     18.80 o 
  -1  16   7     1527.49     1500.89     38.98 o 
   0  16   7      136.45      139.09     21.82 o 
   1  16   7      312.49      316.39     19.55 o 
   2  16   7      841.10      824.25     22.69 o 
   3  16   7      427.88      438.57     30.56 o 
   4  16   7      295.95      290.22     39.31 o 
   5  16   7        8.76       -1.11     20.52 o 
   6  16   7        1.45       10.84     11.43 o 
   7  16   7      188.56      189.48     57.59 o 
  -7  17   7      125.82      134.82     46.21 o 
  -6  17   7      146.13      147.68     24.54 o 
  -5  17   7      200.57      221.38     34.81 o 
  -4  17   7      335.11      287.45     40.82 o 
  -3  17   7     2077.71     1979.24     77.32 o 
  -2  17   7       14.41       16.33     12.67 o 
  -1  17   7     1802.62     1787.01     53.45 o 
   0  17   7     2873.23     3076.59     80.75 o 
   1  17   7      680.74      717.71     19.62 o 
   2  17   7      216.79      177.58     26.79 o 
   3  17   7      156.63      112.11     15.87 o 
   4  17   7      197.52      180.63     27.54 o 
   5  17   7        5.58        9.77     11.13 o 
   6  17   7      297.67      289.97     61.71 o 
   7  17   7       60.58       58.83     18.68 o 
  -7  18   7      339.17      285.43     66.83 o 
  -6  18   7       27.35       25.65     11.89 o 
  -5  18   7      911.73      915.84     42.89 o 
  -4  18   7      504.91      556.41     50.43 o 
  -3  18   7      326.90      259.85     42.96 o 
  -2  18   7      502.41      501.37     53.07 o 
  -1  18   7      609.71      536.26     36.57 o 
   0  18   7     1085.10      920.00     41.74 o 
   1  18   7     1440.71     1392.68     80.04 o 
   2  18   7     4257.11     4404.18    118.86 o 
   3  18   7      573.40      649.42     41.94 o 
   4  18   7       88.08      104.88     19.67 o 
   5  18   7      179.66      194.40     42.45 o 
   6  18   7       40.04       19.61     10.83 o 
  -6  19   7       31.06       30.38     12.35 o 
  -5  19   7        0.01       13.35     14.04 o 
  -4  19   7      797.22      877.34     44.54 o 
  -3  19   7       30.83       72.07     18.11 o 
  -2  19   7      636.26      716.51     46.66 o 
  -1  19   7      481.36      485.47     36.15 o 
   0  19   7     3408.89     3136.11    115.55 o 
   1  19   7     1540.27     1391.36     30.51 o 
   2  19   7       33.29       26.14     10.09 o 
   3  19   7      196.97      175.61     29.86 o 
   4  19   7      573.26      674.93     47.49 o 
   5  19   7       37.48       26.56     23.07 o 
   6  19   7      537.59      531.33     48.16 o 
  -6  20   7       83.57       45.24     17.65 o 
  -5  20   7      131.96       86.24     17.78 o 
  -4  20   7       79.81       88.20     24.35 o 
  -3  20   7      495.35      382.80     57.03 o 
  -2  20   7     3059.97     3086.35     92.10 o 
  -1  20   7        0.11       11.78     12.48 o 
   0  20   7       45.81       59.65     12.75 o 
   1  20   7      864.85      967.85     53.62 o 
   2  20   7      772.75      781.56     32.13 o 
   3  20   7     1180.65     1262.89     59.30 o 
   4  20   7      681.02      727.30     57.66 o 
   5  20   7      259.60      221.04     47.49 o 
   6  20   7        4.62      -13.38     22.98 o 
  -6  21   7      810.88      860.42     34.49 o 
  -5  21   7      681.66      746.17     61.49 o 
  -4  21   7      392.98      410.69     79.30 o 
  -3  21   7        0.48        4.18     31.55 o 
  -2  21   7      240.17      180.56     34.00 o 
  -1  21   7       78.80       58.59     26.94 o 
   0  21   7     1471.51     1497.55     44.15 o 
   1  21   7      429.19      402.17     50.27 o 
   2  21   7      304.95      265.03     43.25 o 
   3  21   7      397.49      364.24     43.19 o 
   4  21   7       67.60       57.79     15.06 o 
   5  21   7      349.10      320.88     95.71 o 
  -6  22   7      766.25      815.30     78.62 o 
  -5  22   7      292.28      192.27     54.95 o 
  -4  22   7     1330.69     1302.47     79.24 o 
  -3  22   7        0.63       30.12     17.57 o 
  -2  22   7      624.37      713.52    114.47 o 
  -1  22   7       25.04       28.34      8.76 o 
   0  22   7        0.15       14.91     10.76 o 
   1  22   7        9.47       11.44      8.32 o 
   2  22   7      130.54      137.23     26.11 o 
   3  22   7      443.13      311.40     71.30 o 
   4  22   7     1480.62     1608.66     46.93 o 
   5  22   7      494.65      396.23     32.60 o 
  -5  23   7      758.15      682.97    115.66 o 
  -4  23   7      729.92      689.85    118.51 o 
  -3  23   7       31.94       45.29     19.99 o 
  -2  23   7        5.29       26.91     21.47 o 
  -1  23   7      737.11      786.57     31.37 o 
   0  23   7      438.10      456.70     34.56 o 
   1  23   7      363.50      261.59     47.14 o 
   2  23   7     1068.54     1084.46     46.13 o 
   3  23   7        0.48       22.21     21.82 o 
   4  23   7      161.09      177.31     69.22 o 
   5  23   7       37.44       17.21     10.78 o 
  -5  24   7        2.26       22.41     20.08 o 
  -4  24   7       88.55       76.31     29.45 o 
  -3  24   7      477.77      448.80    102.77 o 
  -2  24   7     2337.62     2441.01    130.83 o 
  -1  24   7      114.10      116.62     25.07 o 
   0  24   7        2.99       21.19     11.87 o 
   1  24   7      500.41      457.24     59.55 o 
   2  24   7      826.30      881.57     69.72 o 
   3  24   7       36.74       35.83     18.62 o 
   4  24   7      134.30      117.81     36.89 o 
  -4  25   7      140.06      132.88     44.83 o 
  -3  25   7      123.95      107.85     37.26 o 
  -2  25   7     1177.81     1103.25     65.60 o 
  -1  25   7       96.59       93.20     26.39 o 
   0  25   7     2555.22     2822.04    110.23 o 
   1  25   7       14.53       33.13     11.00 o 
   2  25   7        0.54        4.54     16.51 o 
   3  25   7        0.75       -7.57     19.09 o 
   4  25   7       32.49       62.65     28.57 o 
  -4  26   7       61.39       55.85     25.16 o 
  -3  26   7      205.02      181.80     53.43 o 
  -2  26   7      412.91      315.77     77.04 o 
  -1  26   7       35.02       39.71     14.35 o 
   0  26   7       93.30      112.99     22.77 o 
   1  26   7       37.52       36.61      9.65 o 
   2  26   7      545.33      547.46     76.94 o 
   3  26   7      203.93      195.06     54.74 o 
  -3  27   7       72.16       68.80     24.16 o 
  -2  27   7      389.29      345.29     98.09 o 
  -1  27   7       19.55       56.27     23.73 o 
   0  27   7        0.36       31.02     10.91 o 
   1  27   7        3.12       39.24     17.44 o 
   2  27   7      263.47      209.93     60.33 o 
  -2  28   7        4.17        8.33     32.69 o 
  -1  28   7        5.26       24.65      9.89 o 
   0  28   7        7.27       38.39     15.63 o 
   1  28   7      304.49      280.13     62.35 o 
  -9   0   8     1167.83     1140.49    100.23 o 
  -8   0   8      840.01      822.95     86.47 o 
  -7   0   8      419.37      422.83     69.54 o 
  -6   0   8      114.66       74.54     29.36 o 
  -5   0   8     5110.87     5077.06    152.99 o 
  -4   0   8       69.26       55.16     12.57 o 
  -3   0   8       46.24       45.07     12.15 o 
  -2   0   8     2761.80     2758.01     70.58 o 
  -1   0   8    54697.97    53773.29    406.26 o 
   0   0   8     1854.58     2059.61     82.22 o 
   1   0   8    13004.21    12941.69    110.37 o 
   2   0   8      146.09      207.88     13.05 o 
   3   0   8       95.92       73.59     11.67 o 
   4   0   8       23.72       23.99      9.88 o 
   5   0   8      830.90      945.42     36.74 o 
   6   0   8       35.14       25.30     12.64 o 
   7   0   8      101.17       87.81     47.00 o 
   8   0   8      272.59      267.64     94.62 o 
  -9   1   8      103.25       79.50     27.94 o 
  -8   1   8      436.95      384.50     99.93 o 
  -7   1   8       34.01       33.08     12.01 o 
  -6   1   8      299.69      309.61     47.43 o 
  -5   1   8        6.05       27.12     11.01 o 
  -4   1   8      447.46      455.54     13.64 o 
  -3   1   8     3312.98     3258.22     61.82 o 
  -2   1   8      643.09      522.87     12.66 o 
  -1   1   8     3271.13     3337.67     58.89 o 
   0   1   8     3751.91     3910.17     57.06 o 
   1   1   8    20544.04    20702.78    170.65 o 
   2   1   8      173.20      200.55      9.21 o 
   3   1   8      812.93      914.06     25.27 o 
   4   1   8      162.16      195.20     31.74 o 
   5   1   8       45.30       53.99     10.00 o 
   6   1   8      852.01      718.95     24.05 o 
   7   1   8        2.78        6.02      9.77 o 
   8   1   8       56.07       44.28     19.91 o 
  -9   2   8      414.89      481.66     89.38 o 
  -8   2   8        2.87       10.28     14.89 o 
  -7   2   8      888.21      915.38     28.08 o 
  -6   2   8      952.76      947.19     29.24 o 
  -5   2   8     1327.28     1344.95     36.86 o 
  -4   2   8       32.60       36.09      8.21 o 
  -3   2   8      916.88      901.53     25.03 o 
  -2   2   8       89.00      114.32      8.86 o 
  -1   2   8     2970.55     3172.53     55.91 o 
   0   2   8      433.08      560.46     14.25 o 
   1   2   8    24168.86    24856.03    240.37 o 
   2   2   8      407.68      372.53     13.42 o 
   3   2   8     4496.32     4491.53     72.01 o 
   4   2   8       27.74       42.46      9.60 o 
   5   2   8       14.38       12.42      7.51 o 
   6   2   8      480.08      463.70     32.50 o 
   7   2   8       66.66       59.14     22.10 o 
   8   2   8      243.95      206.76     98.07 o 
  -9   3   8        0.08        7.84     19.76 o 
  -8   3   8       14.39       32.24     25.55 o 
  -7   3   8      655.57      688.67     46.15 o 
  -6   3   8      411.38      409.57     49.96 o 
  -5   3   8     1583.50     1618.37     48.38 o 
  -4   3   8     1173.50     1120.33     36.08 o 
  -3   3   8        0.05       10.46      6.50 o 
  -2   3   8     1166.37     1232.69     28.46 o 
  -1   3   8      169.68      175.62      7.54 o 
   0   3   8       27.71       41.20      8.26 o 
   1   3   8     6756.39     7202.62     93.39 o 
   2   3   8      522.77      458.14     10.47 o 
   3   3   8    13823.20    14225.79    182.31 o 
   4   3   8       19.52       23.19      8.78 o 
   5   3   8       87.95      106.36     15.59 o 
   6   3   8        8.98       13.33      6.17 o 
   7   3   8      128.17      132.76     36.72 o 
   8   3   8        4.96       18.24     12.02 o 
  -9   4   8       31.63       27.25     15.42 o 
  -8   4   8        1.31      -15.56     18.40 o 
  -7   4   8        1.45        6.80     10.22 o 
  -6   4   8       89.14       61.54     17.58 o 
  -5   4   8     1911.63     1975.76     56.26 o 
  -4   4   8     3580.14     3386.86    138.59 o 
  -3   4   8      965.13      984.11     27.33 o 
  -2   4   8      807.88      734.53     19.84 o 
  -1   4   8       75.68      100.18     16.46 o 
   0   4   8       58.53       61.72      8.44 o 
   1   4   8     2687.46     2826.84     50.17 o 
   2   4   8      243.40      209.50      7.91 o 
   3   4   8     7786.72     7998.76    176.52 o 
   4   4   8     2108.35     2065.35     56.32 o 
   5   4   8     5246.51     5241.45    113.97 o 
   6   4   8      403.66      382.50     25.76 o 
   7   4   8       98.49       73.42     28.19 o 
   8   4   8        7.75       16.24     14.10 o 
  -8   5   8      248.60      249.38     55.65 o 
  -7   5   8      332.75      286.35     49.82 o 
  -6   5   8        7.57        8.04     10.20 o 
  -5   5   8       61.99       63.35     13.41 o 
  -4   5   8      418.80      421.98     17.32 o 
  -3   5   8     2342.42     2273.47     46.25 o 
  -2   5   8     1730.47     1837.57     42.61 o 
  -1   5   8        3.79        6.82      6.12 o 
   0   5   8     1302.24     1392.73     33.77 o 
   1   5   8     2382.65     2643.27     58.99 o 
   2   5   8      341.33      345.36      9.91 o 
   3   5   8      231.87      206.14     27.29 o 
   4   5   8     1352.61     1358.93     39.43 o 
   5   5   8     1464.87     1430.29     24.31 o 
   6   5   8      150.27      109.13     25.98 o 
   7   5   8      393.64      396.69     30.19 o 
   8   5   8        0.57       28.97     20.92 o 
  -8   6   8        2.15       20.72     16.07 o 
  -7   6   8     1667.50     1692.57     74.04 o 
  -6   6   8      298.65      283.68     47.42 o 
  -5   6   8       14.98       17.28      7.20 o 
  -4   6   8      401.69      408.58     39.97 o 
  -3   6   8     1928.38     2082.84     45.57 o 
  -2   6   8     4324.50     4211.20     93.38 o 
  -1   6   8     8195.89     8193.00     91.74 o 
   0   6   8     2900.39     2777.26     57.32 o 
   1   6   8     7993.42     8000.20     73.64 o 
   2   6   8      150.51      173.40     12.00 o 
   3   6   8     5125.86     5273.60     89.75 o 
   4   6   8      228.38      206.01     15.72 o 
   5   6   8     1472.04     1636.30     30.01 o 
   6   6   8      277.24      258.81     49.19 o 
   7   6   8     4250.59     4255.61     95.23 o 
   8   6   8      133.92      130.74     59.07 o 
  -8   7   8      385.65      360.15    105.31 o 
  -7   7   8      101.93       70.41     23.94 o 
  -6   7   8       18.29       22.16     13.45 o 
  -5   7   8      339.49      284.30     18.75 o 
  -4   7   8      167.33      201.22     20.22 o 
  -3   7   8     2486.88     2559.42     55.08 o 
  -2   7   8     1044.36      977.91     26.96 o 
  -1   7   8      394.39      456.94     16.62 o 
   0   7   8     3662.62     3861.70     69.00 o 
   1   7   8       35.29       47.75      7.42 o 
   2   7   8      963.59      903.15     23.13 o 
   3   7   8       24.27       32.03      7.09 o 
   4   7   8      289.19      300.68     18.36 o 
   5   7   8      237.52      216.01     18.31 o 
   6   7   8       17.04       44.42     19.78 o 
   7   7   8     1103.24     1054.62    105.41 o 
   8   7   8      244.34      183.12     69.51 o 
  -8   8   8        9.66       13.21     21.21 o 
  -7   8   8      345.25      300.55     42.11 o 
  -6   8   8      425.93      401.11     23.72 o 
  -5   8   8     1053.04     1044.78     51.50 o 
  -4   8   8      863.34      843.96     17.95 o 
  -3   8   8      372.77      377.71      9.30 o 
  -2   8   8     1461.21     1414.89     35.22 o 
  -1   8   8     5334.63     5362.32     62.64 o 
   0   8   8     3537.77     3659.00     67.04 o 
   1   8   8      835.02      772.85     19.17 o 
   2   8   8      275.85      270.96     11.35 o 
   3   8   8      241.71      197.39     14.00 o 
   4   8   8      792.56      786.10     17.43 o 
   5   8   8      840.49      826.35     19.53 o 
   6   8   8      209.03      179.76     45.28 o 
   7   8   8      167.67      113.88     35.81 o 
   8   8   8       38.00       41.65     30.89 o 
  -8   9   8       18.80       59.18     20.99 o 
  -7   9   8        3.16       24.88     12.50 o 
  -6   9   8      565.24      606.56     42.37 o 
  -5   9   8      116.91       93.62     17.72 o 
  -4   9   8      348.76      353.63     17.36 o 
  -3   9   8      735.71      739.24     14.68 o 
  -2   9   8      928.86      984.42     35.14 o 
  -1   9   8       64.70       58.70     10.70 o 
   0   9   8      128.54      129.43     17.53 o 
   1   9   8       89.80      105.96     15.41 o 
   2   9   8     2407.16     2355.64     53.07 o 
   3   9   8      368.34      351.16     12.31 o 
   4   9   8       72.77       80.81     12.66 o 
   5   9   8       35.98       20.67     13.48 o 
   6   9   8      188.62      141.36     40.74 o 
   7   9   8       94.47       63.70     23.52 o 
   8   9   8      144.67       90.59     39.36 o 
  -8  10   8      349.50      371.70    120.07 o 
  -7  10   8      540.00      504.47    110.64 o 
  -6  10   8      414.38      392.20     72.47 o 
  -5  10   8      224.39      259.11     17.04 o 
  -4  10   8       13.39       15.70     10.88 o 
  -3  10   8      966.46      953.44     30.22 o 
  -2  10   8     1385.47     1466.21     32.83 o 
  -1  10   8     4356.44     4422.89     63.32 o 
   0  10   8      470.06      513.82     33.21 o 
   1  10   8      447.07      420.26     16.92 o 
   2  10   8      318.96      345.46     19.60 o 
   3  10   8       23.51       15.28      6.36 o 
   4  10   8     1110.17     1062.62     34.26 o 
   5  10   8        0.51       24.52      9.65 o 
   6  10   8       19.21       16.86     11.28 o 
   7  10   8      292.82      225.58     77.11 o 
   8  10   8       41.87       47.06     54.79 o 
  -8  11   8       33.52       28.42     28.49 o 
  -7  11   8       20.27       40.87     17.55 o 
  -6  11   8      221.24      219.61     43.08 o 
  -5  11   8     2232.21     2273.51     64.46 o 
  -4  11   8      716.35      725.37     18.57 o 
  -3  11   8     1487.89     1494.83     41.88 o 
  -2  11   8      236.59      237.02      8.82 o 
  -1  11   8      839.89      833.24     24.65 o 
   0  11   8     2068.77     2184.44     50.01 o 
   1  11   8     1109.70     1143.52     29.39 o 
   2  11   8       59.19       65.04      8.87 o 
   3  11   8      194.28      173.56     28.74 o 
   4  11   8      994.89      985.67     26.91 o 
   5  11   8        0.67       13.45     12.31 o 
   6  11   8     1137.15     1165.30     53.90 o 
   7  11   8       60.50       81.09     25.72 o 
  -8  12   8      163.44      116.96     31.17 o 
  -7  12   8      198.01      220.46     53.95 o 
  -6  12   8      118.31      154.94     27.64 o 
  -5  12   8      129.91      124.54     24.39 o 
  -4  12   8     1894.62     1799.51     50.13 o 
  -3  12   8      169.90      200.35     13.23 o 
  -2  12   8       78.44       73.66     10.12 o 
  -1  12   8       62.61       81.59     11.52 o 
   0  12   8      687.28      696.05     20.52 o 
   1  12   8      877.84      803.49     19.74 o 
   2  12   8     3394.47     3456.60    101.83 o 
   3  12   8      733.71      707.84     28.60 o 
   4  12   8      361.98      373.64     48.30 o 
   5  12   8      102.02      121.64     22.16 o 
   6  12   8      398.70      316.81     65.10 o 
   7  12   8      124.67      109.43     42.93 o 
  -8  13   8      159.68      158.06     47.65 o 
  -7  13   8      602.85      731.93    118.04 o 
  -6  13   8      803.11      836.28     64.09 o 
  -5  13   8      542.67      586.76     53.39 o 
  -4  13   8      416.27      468.37     62.37 o 
  -3  13   8        8.93       10.70      6.93 o 
  -2  13   8        7.45       13.91      4.12 o 
  -1  13   8      523.28      519.63     15.52 o 
   0  13   8     1655.57     1552.70     46.03 o 
   1  13   8       17.53       17.79      5.77 o 
   2  13   8      232.06      282.11     21.46 o 
   3  13   8     1141.51     1137.99     44.58 o 
   4  13   8      639.52      587.86     24.27 o 
   5  13   8      116.45       87.29     27.94 o 
   6  13   8      208.95      202.25     37.92 o 
   7  13   8       14.00        8.24     16.03 o 
  -7  14   8      174.73      155.28     39.80 o 
  -6  14   8      571.72      597.57     40.80 o 
  -5  14   8      912.91      892.42     27.41 o 
  -4  14   8        3.90       17.43     10.43 o 
  -3  14   8      750.74      849.74     24.85 o 
  -2  14   8     5556.23     5945.11    102.03 o 
  -1  14   8      171.39      196.73     18.55 o 
   0  14   8      388.91      385.00     10.04 o 
   1  14   8       13.34       12.15      8.24 o 
   2  14   8      170.07      158.01     22.45 o 
   3  14   8      183.04      209.38     29.65 o 
   4  14   8      323.58      305.76     37.74 o 
   5  14   8      516.62      567.90     28.36 o 
   6  14   8       51.97       32.34     20.36 o 
   7  14   8      234.67      173.06     54.59 o 
  -7  15   8       90.82       61.34     22.89 o 
  -6  15   8       74.17       75.58     19.28 o 
  -5  15   8       40.23       68.58     14.32 o 
  -4  15   8     1672.17     1737.14     51.65 o 
  -3  15   8     1233.12     1216.23     46.36 o 
  -2  15   8       52.04       63.18     11.04 o 
  -1  15   8       32.59       46.42      8.23 o 
   0  15   8     1192.42     1174.15     43.63 o 
   1  15   8      526.07      544.04     18.96 o 
   2  15   8        6.16       15.08      7.33 o 
   3  15   8      104.74      117.51     14.56 o 
   4  15   8      508.40      495.22     23.14 o 
   5  15   8       18.09       27.22     13.30 o 
   6  15   8      316.54      291.39     68.38 o 
   7  15   8       32.41       26.78     34.42 o 
  -7  16   8       77.29       86.62     27.25 o 
  -6  16   8      319.51      268.25     58.12 o 
  -5  16   8      781.31      748.55     26.51 o 
  -4  16   8        5.49       16.93     18.35 o 
  -3  16   8       29.79       25.02     10.04 o 
  -2  16   8      778.54      715.43     22.24 o 
  -1  16   8      176.96      186.21     13.22 o 
   0  16   8      448.45      458.07     15.63 o 
   1  16   8      843.37      789.82     24.66 o 
   2  16   8       21.40       13.68      6.44 o 
   3  16   8      847.67      800.29     26.83 o 
   4  16   8     1048.91     1052.22     43.51 o 
   5  16   8       26.20       23.20     14.77 o 
   6  16   8       23.44       32.51     12.76 o 
   7  16   8       61.72       54.36     15.97 o 
  -7  17   8       20.50       31.48     24.11 o 
  -6  17   8      131.48      173.02     32.65 o 
  -5  17   8      327.31      312.38     50.32 o 
  -4  17   8        4.23        0.63     10.21 o 
  -3  17   8       42.45       67.11     28.99 o 
  -2  17   8      933.23      824.22     43.20 o 
  -1  17   8     1586.80     1565.11     75.40 o 
   0  17   8      130.02      180.67     25.43 o 
   1  17   8      857.01      821.89     24.34 o 
   2  17   8     1933.62     2024.46     34.68 o 
   3  17   8       68.86       71.13     14.54 o 
   4  17   8      446.50      466.90     32.04 o 
   5  17   8       24.59       27.62     16.06 o 
   6  17   8      200.47      153.19     32.66 o 
  -7  18   8       61.94       43.80     23.79 o 
  -6  18   8      156.34      150.32     33.15 o 
  -5  18   8      214.04      176.05     35.62 o 
  -4  18   8      115.47      131.03     20.36 o 
  -3  18   8      518.47      464.09     49.09 o 
  -2  18   8      559.71      591.00     68.00 o 
  -1  18   8     1049.66      996.05     25.73 o 
   0  18   8        2.98       29.97     10.00 o 
   1  18   8      249.42      205.41     26.56 o 
   2  18   8       56.65       36.78      8.63 o 
   3  18   8       35.23       34.16      8.86 o 
   4  18   8      145.34      145.23     23.73 o 
   5  18   8      418.56      372.28     73.11 o 
   6  18   8      143.74      136.31     40.20 o 
  -6  19   8        6.39       34.65     11.03 o 
  -5  19   8       71.53       66.90     18.87 o 
  -4  19   8      310.87      334.02     53.15 o 
  -3  19   8       10.99       11.57      8.41 o 
  -2  19   8      217.04      249.45     38.90 o 
  -1  19   8        0.89       14.59      8.30 o 
   0  19   8        2.51       29.72     12.12 o 
   1  19   8        6.87        5.91      7.87 o 
   2  19   8      745.76      826.52     24.88 o 
   3  19   8       12.63       20.89     14.33 o 
   4  19   8      309.33      255.75     41.86 o 
   5  19   8      121.69      108.91     24.83 o 
   6  19   8       46.15       34.80     15.80 o 
  -6  20   8      559.57      634.56     38.72 o 
  -5  20   8        8.63       34.92     13.51 o 
  -4  20   8      301.01      282.08     49.03 o 
  -3  20   8       15.85       20.51     41.61 o 
  -2  20   8       15.14       26.64     12.40 o 
  -1  20   8       98.61       82.15     16.98 o 
   0  20   8      279.84      243.52     42.74 o 
   1  20   8      880.12      887.75     33.30 o 
   2  20   8      645.37      598.00     26.23 o 
   3  20   8       70.03      103.46     21.09 o 
   4  20   8       17.04       30.49     12.57 o 
   5  20   8       80.41       83.66     23.17 o 
   6  20   8      145.34      125.65     30.62 o 
  -6  21   8       37.85       26.56     12.99 o 
  -5  21   8      722.31      709.24     54.99 o 
  -4  21   8      112.25       95.83     24.88 o 
  -3  21   8        7.27       21.26     16.52 o 
  -2  21   8      575.58      575.49     90.96 o 
  -1  21   8      520.07      453.27     46.77 o 
   0  21   8      475.11      445.17     48.24 o 
   1  21   8       24.17       16.41     14.63 o 
   2  21   8       10.73       16.95     18.63 o 
   3  21   8      992.56      969.58     46.30 o 
   4  21   8      227.43      170.40     41.06 o 
   5  21   8      193.06      152.47     48.69 o 
  -5  22   8       51.89       40.68     17.74 o 
  -4  22   8      274.08      212.54     49.45 o 
  -3  22   8      167.26      117.67     36.34 o 
  -2  22   8       15.28        9.42     16.21 o 
  -1  22   8      313.86      281.63     42.64 o 
   0  22   8      164.86      191.19     28.79 o 
   1  22   8       58.95       65.44     11.91 o 
   2  22   8       33.71       42.10     17.97 o 
   3  22   8        2.52        7.91     28.90 o 
   4  22   8      160.11      126.27     29.41 o 
   5  22   8       69.04       68.85     28.00 o 
  -5  23   8       40.47       46.22     21.22 o 
  -4  23   8      128.08      104.86     26.55 o 
  -3  23   8      442.62      419.61     82.02 o 
  -2  23   8     1345.87     1450.06     85.93 o 
  -1  23   8      170.40      171.63     38.25 o 
   0  23   8      187.50      157.43     31.35 o 
   1  23   8      557.94      512.95     53.84 o 
   2  23   8      447.26      443.37     56.36 o 
   3  23   8      103.35       88.06     22.84 o 
   4  23   8      435.93      345.11    115.41 o 
  -4  24   8        0.25       14.66     13.76 o 
  -3  24   8        1.47       -9.16     25.76 o 
  -2  24   8       78.12       53.27     22.79 o 
  -1  24   8      440.33      389.80     74.87 o 
   0  24   8      174.80      167.11     23.43 o 
   1  24   8       96.15      110.44     24.00 o 
   2  24   8        0.76       24.29     13.73 o 
   3  24   8      359.94      313.03     64.75 o 
   4  24   8       52.65       28.70     17.55 o 
  -4  25   8      130.80      101.32     27.74 o 
  -3  25   8      171.01       90.94     36.89 o 
  -2  25   8      173.27      132.02     38.53 o 
  -1  25   8      349.00      316.43     55.07 o 
   0  25   8      712.23      701.05     33.87 o 
   1  25   8       40.47       54.86     20.39 o 
   2  25   8      209.94      166.48     40.54 o 
   3  25   8       92.99       73.99     19.75 o 
  -3  26   8      384.29      354.64     92.35 o 
  -2  26   8       89.82       67.43     19.18 o 
  -1  26   8        1.73       34.71     13.49 o 
   0  26   8       66.96       68.24     30.63 o 
   1  26   8      129.21       91.94     27.54 o 
   2  26   8      357.01      310.23     91.30 o 
   3  26   8       41.46       40.88     20.84 o 
  -2  27   8      456.02      292.27     71.05 o 
  -1  27   8      104.79       85.21     24.16 o 
   0  27   8       33.45       19.43     15.94 o 
   1  27   8       40.21       41.79     18.80 o 
   2  27   8      217.95      183.43     66.19 o 
  -1  28   8      238.96      188.82     61.82 o 
   0  28   8       81.08       67.01     29.27 o 
   1  28   8        2.17        1.56     15.32 o 
  -8   1   9      282.27      287.97     53.10 o 
  -7   1   9       21.01       40.32     10.28 o 
  -6   1   9     2785.33     2796.60    116.33 o 
  -5   1   9       97.25      118.33     14.02 o 
  -4   1   9      130.77      144.30     16.03 o 
  -3   1   9      805.51      890.18     27.23 o 
  -2   1   9     3359.71     3397.92     61.41 o 
  -1   1   9    16946.09    17791.74    223.39 o 
   0   1   9        3.05       40.76      8.21 o 
   1   1   9     3327.52     3736.15     65.34 o 
   2   1   9     1242.27     1129.40     28.03 o 
   3   1   9       21.10       19.34      7.25 o 
   4   1   9      943.88      951.93     37.57 o 
   5   1   9       43.41       53.45      9.61 o 
   6   1   9       12.20       11.51      9.49 o 
   7   1   9      246.84      273.04     67.93 o 
   8   1   9       13.24       16.41     12.37 o 
  -8   2   9        1.19       29.49     11.19 o 
  -7   2   9      158.56      115.95     23.67 o 
  -6   2   9     1742.73     1656.60     50.22 o 
  -5   2   9     3423.60     3564.22     75.11 o 
  -4   2   9      403.15      403.35     20.47 o 
  -3   2   9     9832.37    10836.94    158.30 o 
  -2   2   9     1393.83     1274.79     37.59 o 
  -1   2   9     4744.24     5196.56     82.71 o 
   0   2   9        1.64        8.06      6.86 o 
   1   2   9     2169.91     2388.57     46.85 o 
   2   2   9      936.60      847.20     23.11 o 
   3   2   9     7101.97     7875.95    136.89 o 
   4   2   9      904.77      977.81     32.92 o 
   5   2   9      349.17      347.21     54.29 o 
   6   2   9        3.07        7.68      9.07 o 
   7   2   9       52.00       43.36     18.10 o 
   8   2   9       11.53        9.06     12.25 o 
  -8   3   9      284.29      210.50     44.87 o 
  -7   3   9      112.84      101.52     17.95 o 
  -6   3   9      240.38      238.00     40.92 o 
  -5   3   9     2316.68     2396.40     85.32 o 
  -4   3   9       21.01       23.97      7.17 o 
  -3   3   9     5178.03     5377.75     98.41 o 
  -2   3   9      312.94      339.79     14.02 o 
  -1   3   9        1.73       -0.46      5.86 o 
   0   3   9     6628.61     7101.76    103.93 o 
   1   3   9     1204.96     1136.11     29.69 o 
   2   3   9     2220.23     2174.15     41.25 o 
   3   3   9      826.72      872.86     25.07 o 
   4   3   9      503.28      516.89     19.72 o 
   5   3   9       32.09       41.41     11.32 o 
   6   3   9      487.80      485.13     21.94 o 
   7   3   9       92.32      105.88     23.16 o 
   8   3   9        0.87       19.49     11.07 o 
  -8   4   9        0.03       22.01     11.81 o 
  -7   4   9       98.47       86.29     16.12 o 
  -6   4   9       37.17       48.94     15.04 o 
  -5   4   9      208.90      271.85     34.88 o 
  -4   4   9     1333.56     1338.78     42.43 o 
  -3   4   9      584.32      573.74     19.19 o 
  -2   4   9      829.40      789.03     24.33 o 
  -1   4   9     1150.56     1094.89     26.12 o 
   0   4   9      177.40      184.57     10.42 o 
   1   4   9       10.81        7.91      6.53 o 
   2   4   9      931.01      921.92     23.42 o 
   3   4   9       47.88       62.68     10.26 o 
   4   4   9       81.30       58.10     13.30 o 
   5   4   9      451.63      395.35     19.74 o 
   6   4   9        0.24       10.93     10.18 o 
   7   4   9      375.71      375.54     32.10 o 
   8   4   9      183.88      205.34     74.31 o 
  -8   5   9       70.25      101.17     25.27 o 
  -7   5   9     1215.17     1293.89     55.51 o 
  -6   5   9      182.68      179.96     31.30 o 
  -5   5   9     6161.05     6725.20    173.56 o 
  -4   5   9       11.59       22.22     10.31 o 
  -3   5   9      299.51      308.42     10.25 o 
  -2   5   9       71.10       63.37      8.20 o 
  -1   5   9     3352.87     3749.96     74.23 o 
   0   5   9     4302.33     4438.73     77.93 o 
   1   5   9      313.70      414.00     14.09 o 
   2   5   9     1139.31     1141.16     31.16 o 
   3   5   9       56.91       63.62      9.39 o 
   4   5   9      717.39      671.59     29.40 o 
   5   5   9      264.69      258.34     40.44 o 
   6   5   9     2334.55     2446.00    112.32 o 
   7   5   9      454.21      445.40     48.48 o 
   8   5   9       76.10       59.46     26.71 o 
  -8   6   9       53.30       34.62     14.79 o 
  -7   6   9      992.59      969.80     52.57 o 
  -6   6   9       27.84       47.21     11.47 o 
  -5   6   9      441.74      454.83     35.97 o 
  -4   6   9      277.51      290.82     16.83 o 
  -3   6   9     2016.86     2091.60     45.90 o 
  -2   6   9     1570.21     1652.22     53.27 o 
  -1   6   9      436.56      480.79     10.21 o 
   0   6   9     1451.78     1409.78     35.04 o 
   1   6   9      101.71      109.31     11.76 o 
   2   6   9      384.93      396.87     17.35 o 
   3   6   9     2271.35     2275.42     32.36 o 
   4   6   9      148.49      160.04     18.42 o 
   5   6   9      287.65      330.81     47.49 o 
   6   6   9      199.30      174.23     30.71 o 
   7   6   9       10.00       24.54     13.99 o 
   8   6   9      164.10      152.87     64.41 o 
  -8   7   9       31.70       59.48     28.11 o 
  -7   7   9      697.13      649.73     63.20 o 
  -6   7   9      532.67      547.92     30.64 o 
  -5   7   9      112.68       96.31     17.04 o 
  -4   7   9       50.26       55.35     11.81 o 
  -3   7   9      334.95      309.04     20.41 o 
  -2   7   9      931.50      930.20     25.22 o 
  -1   7   9      173.43      193.41      8.20 o 
   0   7   9      952.50     1036.09     26.93 o 
   1   7   9     3713.84     3957.34     59.57 o 
   2   7   9     2398.97     2450.81     52.34 o 
   3   7   9        3.85        2.04      5.99 o 
   4   7   9     4466.17     4866.40     76.58 o 
   5   7   9        4.79        8.64      9.87 o 
   6   7   9       27.49       36.00     14.96 o 
   7   7   9       57.48       52.40     25.67 o 
   8   7   9       14.69        5.29     21.88 o 
  -8   8   9      154.87      123.71     44.25 o 
  -7   8   9      262.40      286.65     52.86 o 
  -6   8   9      114.84       91.84     19.21 o 
  -5   8   9        0.41        9.49      7.14 o 
  -4   8   9      480.37      496.46     19.99 o 
  -3   8   9      842.52      812.96     17.33 o 
  -2   8   9       14.21       13.93      7.23 o 
  -1   8   9       62.11       51.07      7.55 o 
   0   8   9      784.64      788.51     34.91 o 
   1   8   9        0.53       12.30      5.72 o 
   2   8   9     4824.07     4971.82    127.05 o 
   3   8   9       44.51       44.87      8.13 o 
   4   8   9      253.27      282.07     36.01 o 
   5   8   9     1472.46     1398.55     54.15 o 
   6   8   9      281.77      274.08     59.20 o 
   7   8   9        4.73       22.86     12.01 o 
   8   8   9       51.02       42.75     42.60 o 
  -8   9   9      260.96      242.80     60.18 o 
  -7   9   9       57.08       67.33     30.82 o 
  -6   9   9       28.15       29.55     14.28 o 
  -5   9   9      273.15      227.90     28.40 o 
  -4   9   9      806.31      788.35     18.12 o 
  -3   9   9      421.42      394.93     16.62 o 
  -2   9   9     1267.45     1307.11     40.27 o 
  -1   9   9     5623.33     5985.21    103.80 o 
   0   9   9    12614.71    12396.98    167.30 o 
   1   9   9     8195.82     8452.70    116.00 o 
   2   9   9     3766.66     3935.19     68.62 o 
   3   9   9      454.20      491.11     14.18 o 
   4   9   9        2.48       15.71      6.33 o 
   5   9   9      206.33      196.09     34.06 o 
   6   9   9       54.24       87.67     22.04 o 
   7   9   9      112.34      113.66     29.38 o 
  -8  10   9       20.19        6.88     15.39 o 
  -7  10   9        2.26       35.61     21.59 o 
  -6  10   9     1591.63     1566.92     72.25 o 
  -5  10   9      736.18      782.04     61.83 o 
  -4  10   9      208.46      187.09     27.52 o 
  -3  10   9      866.95      839.65     29.49 o 
  -2  10   9      786.57      792.10     19.82 o 
  -1  10   9      291.07      305.24     18.84 o 
   0  10   9     5882.69     6078.42    148.42 o 
   1  10   9      577.60      631.80     19.46 o 
   2  10   9     1245.96     1269.20     35.66 o 
   3  10   9      178.55      181.34     19.97 o 
   4  10   9        0.04        5.93     20.78 o 
   5  10   9        7.93       15.84      7.60 o 
   6  10   9       33.79       37.83     18.65 o 
   7  10   9      164.21      106.26     33.51 o 
  -8  11   9      100.29       71.96     30.55 o 
  -7  11   9      445.24      408.83     95.59 o 
  -6  11   9      782.43      973.14    102.94 o 
  -5  11   9       94.63       89.39     21.80 o 
  -4  11   9       64.64       63.51     15.57 o 
  -3  11   9      333.45      308.12     21.53 o 
  -2  11   9     4877.19     5129.80    131.01 o 
  -1  11   9     2330.42     2380.95     44.53 o 
   0  11   9     1267.13     1325.75     34.60 o 
   1  11   9     2185.15     2246.45     53.69 o 
   2  11   9     2040.85     1984.55     56.95 o 
   3  11   9       46.71       55.63     11.24 o 
   4  11   9      222.69      237.99     32.39 o 
   5  11   9      276.46      272.21     40.81 o 
   6  11   9       40.89       54.55     59.60 o 
   7  11   9      253.81      201.60     69.96 o 
  -8  12   9       19.88       25.16     14.53 o 
  -7  12   9      455.58      471.06     92.19 o 
  -6  12   9       29.03       46.12     16.83 o 
  -5  12   9      191.12      173.50     32.45 o 
  -4  12   9     4880.70     5031.44    108.55 o 
  -3  12   9       61.22       59.71      8.30 o 
  -2  12   9     3777.15     4050.66     72.17 o 
  -1  12   9     2562.26     2658.65     56.00 o 
   0  12   9      410.57      462.18     12.85 o 
   1  12   9      160.09      167.96     23.70 o 
   2  12   9      649.39      688.89     32.84 o 
   3  12   9      443.95      342.36     36.31 o 
   4  12   9      681.38      687.85     36.14 o 
   5  12   9      237.60      215.47     31.53 o 
   6  12   9      268.75      300.87     64.83 o 
   7  12   9      982.28      978.54     78.96 o 
  -7  13   9      121.40      106.03     39.42 o 
  -6  13   9        1.74       28.52     19.98 o 
  -5  13   9      230.01      249.76     40.10 o 
  -4  13   9       39.10       26.49     13.24 o 
  -3  13   9       50.17       45.23     10.79 o 
  -2  13   9      178.89      183.36     12.85 o 
  -1  13   9       10.98        9.55      4.83 o 
   0  13   9     2736.72     2839.81     53.74 o 
   1  13   9      180.95      171.13     11.99 o 
   2  13   9      507.27      524.00     20.20 o 
   3  13   9        4.71       16.74      9.15 o 
   4  13   9     1505.27     1380.03     77.32 o 
   5  13   9       14.08       17.96      9.83 o 
   6  13   9     1739.46     1841.19     99.72 o 
   7  13   9        2.92        5.49     16.65 o 
  -7  14   9      167.71      109.45     27.96 o 
  -6  14   9      924.33      921.71     40.23 o 
  -5  14   9      236.77      226.24     31.12 o 
  -4  14   9     1099.19     1128.79     44.52 o 
  -3  14   9      338.23      335.32     32.05 o 
  -2  14   9     2673.81     2793.44     40.51 o 
  -1  14   9      982.11     1040.04     45.79 o 
   0  14   9        3.94       11.06      6.10 o 
   1  14   9     1855.68     1763.72     51.33 o 
   2  14   9     1389.21     1462.39     25.23 o 
   3  14   9     1559.27     1745.39     92.63 o 
   4  14   9       58.18       37.50     14.58 o 
   5  14   9        0.64       33.52     15.45 o 
   6  14   9       14.98       24.68     13.99 o 
   7  14   9        0.01       20.95     13.09 o 
  -7  15   9      589.76      432.27    116.13 o 
  -6  15   9        9.07       26.55     11.83 o 
  -5  15   9       39.80       47.05     14.84 o 
  -4  15   9       11.69        8.91     13.32 o 
  -3  15   9     2270.42     2312.33     56.06 o 
  -2  15   9       81.54       81.47     11.35 o 
  -1  15   9       61.04       70.80      9.37 o 
   0  15   9       52.53       69.32     14.04 o 
   1  15   9     1335.15     1303.58     21.98 o 
   2  15   9     1890.36     1847.46     30.19 o 
   3  15   9     2446.77     2504.88    144.16 o 
   4  15   9     3553.70     3741.86    204.68 o 
   5  15   9      636.25      638.18     48.33 o 
   6  15   9      257.34      207.32     52.28 o 
   7  15   9       20.41       24.01     17.05 o 
  -7  16   9      137.75      108.54     48.64 o 
  -6  16   9      199.76      167.38     35.62 o 
  -5  16   9       49.90       48.56     12.82 o 
  -4  16   9      952.36      905.70     94.70 o 
  -3  16   9       29.05       24.23     17.12 o 
  -2  16   9       11.83       18.74      9.50 o 
  -1  16   9     1297.66     1272.32     22.92 o 
   0  16   9     1524.59     1468.54     55.97 o 
   1  16   9       47.54       36.78     11.80 o 
   2  16   9      929.51      850.10     26.06 o 
   3  16   9      244.69      176.62     31.86 o 
   4  16   9      235.45      248.15     39.92 o 
   5  16   9      258.33      248.01     57.73 o 
   6  16   9      134.43       83.88     21.81 o 
  -7  17   9       11.45       19.44     32.43 o 
  -6  17   9       34.14       27.35     14.70 o 
  -5  17   9     1845.65     1803.40     64.59 o 
  -4  17   9       22.53       30.35     10.35 o 
  -3  17   9      854.75      869.82     44.79 o 
  -2  17   9      440.62      476.74     34.16 o 
  -1  17   9       29.18       29.36     10.42 o 
   0  17   9      510.09      542.07     58.72 o 
   1  17   9     3858.12     4029.61     75.95 o 
   2  17   9      422.32      407.63     26.66 o 
   3  17   9      238.20      262.08     38.43 o 
   4  17   9       42.67       45.76     14.08 o 
   5  17   9      530.30      463.10     89.76 o 
   6  17   9      476.92      478.34    119.55 o 
  -6  18   9      807.43      741.06     80.62 o 
  -5  18   9      911.73      941.14     61.52 o 
  -4  18   9      357.91      325.17     41.66 o 
  -3  18   9     1809.41     1927.36     61.27 o 
  -2  18   9     2528.27     2390.96     66.88 o 
  -1  18   9        8.42       33.21     17.35 o 
   0  18   9     4053.63     4033.39     95.49 o 
   1  18   9       81.24      111.88     18.59 o 
   2  18   9     1833.29     1736.47     47.16 o 
   3  18   9       13.55       31.85     10.43 o 
   4  18   9      133.58      158.48     27.50 o 
   5  18   9      682.34      638.08     41.09 o 
   6  18   9      344.70      271.64     88.21 o 
  -6  19   9      612.69      603.82     81.75 o 
  -5  19   9      242.82      190.25     63.60 o 
  -4  19   9      128.41      108.92     21.85 o 
  -3  19   9      265.46      256.65     49.27 o 
  -2  19   9      571.11      608.90     45.03 o 
  -1  19   9       59.01       56.84     23.06 o 
   0  19   9       47.02       47.73     13.67 o 
   1  19   9        4.13       18.56      7.64 o 
   2  19   9      292.87      299.57     39.85 o 
   3  19   9      598.44      559.49     37.92 o 
   4  19   9        0.08       11.82     11.28 o 
   5  19   9       11.42       23.12     10.26 o 
   6  19   9       23.66       27.17     23.73 o 
  -6  20   9      187.03      152.51     39.92 o 
  -5  20   9       55.94       43.79     16.34 o 
  -4  20   9     2160.95     2339.45    128.69 o 
  -3  20   9       25.37       20.12     23.33 o 
  -2  20   9     2762.32     3047.36    136.25 o 
  -1  20   9      656.11      697.20     32.13 o 
   0  20   9      950.31      830.05     26.66 o 
   1  20   9      120.06      114.36     23.69 o 
   2  20   9     1041.36     1052.40     25.71 o 
   3  20   9       13.82       12.60     12.17 o 
   4  20   9        2.02       26.10     13.85 o 
   5  20   9      429.66      395.12     98.79 o 
  -6  21   9       34.72       46.33     17.83 o 
  -5  21   9       18.39        6.62     16.18 o 
  -4  21   9       16.62       45.37     24.15 o 
  -3  21   9        8.72       17.45     17.13 o 
  -2  21   9       35.64       59.48     20.70 o 
  -1  21   9      400.83      408.79     31.09 o 
   0  21   9      608.50      684.58     60.61 o 
   1  21   9      161.20      187.38     31.45 o 
   2  21   9        2.57        7.07      8.97 o 
   3  21   9       13.45       26.78     11.06 o 
   4  21   9       27.71       30.02     13.95 o 
   5  21   9       15.60       25.56     16.86 o 
  -5  22   9       93.97       78.77     34.11 o 
  -4  22   9      220.21      211.79     61.55 o 
  -3  22   9       11.75       19.60     18.58 o 
  -2  22   9     1481.19     1724.62     73.45 o 
  -1  22   9      358.69      264.74     48.67 o 
   0  22   9      680.04      762.20     30.58 o 
   1  22   9      287.39      276.23     51.76 o 
   2  22   9      206.74      206.79     37.32 o 
   3  22   9      387.11      368.63     85.79 o 
   4  22   9      220.49      179.43     44.97 o 
   5  22   9       13.39       30.98     13.86 o 
  -5  23   9       32.00       27.15     24.07 o 
  -4  23   9       21.93       36.27     18.53 o 
  -3  23   9      200.73      218.31     46.16 o 
  -2  23   9      248.41      152.58     45.48 o 
  -1  23   9      190.76      190.30     30.56 o 
   0  23   9        6.99       28.25     13.52 o 
   1  23   9       17.60       20.42     10.71 o 
   2  23   9       97.54       91.11     34.43 o 
   3  23   9      154.29      194.86     33.13 o 
   4  23   9       10.24       23.81     18.94 o 
  -4  24   9     1609.65     1750.25     59.15 o 
  -3  24   9       84.72       89.01     23.37 o 
  -2  24   9      539.50      498.99    113.36 o 
  -1  24   9      485.24      447.82     64.28 o 
   0  24   9      461.64      470.36     71.54 o 
   1  24   9        3.02       18.75     11.31 o 
   2  24   9      266.15      285.09     47.38 o 
   3  24   9      156.15      124.79     35.77 o 
   4  24   9      213.60      176.73     82.68 o 
  -4  25   9        3.52       22.42     27.24 o 
  -3  25   9      192.57      170.74     47.43 o 
  -2  25   9      314.43      223.14     69.92 o 
  -1  25   9      160.07      152.83     29.13 o 
   0  25   9       77.51       61.66     24.22 o 
   1  25   9      226.78      220.45     58.73 o 
   2  25   9       10.80       34.51     21.20 o 
   3  25   9       48.47       42.55     19.02 o 
  -3  26   9      108.75       93.01     34.07 o 
  -2  26   9     1043.12     1124.78     54.12 o 
  -1  26   9        8.62       20.72     19.69 o 
   0  26   9      546.35      687.90     47.79 o 
   1  26   9      219.78      174.27     35.93 o 
   2  26   9      198.26      148.17     40.30 o 
  -2  27   9      616.63      656.57    103.23 o 
  -1  27   9        9.36       26.08     17.46 o 
   0  27   9        9.57       32.08     15.26 o 
   1  27   9       19.04       23.16     13.21 o 
  -8   0  10      125.17       86.33     23.82 o 
  -7   0  10     1050.43     1207.01    137.34 o 
  -6   0  10      263.16      269.51     61.23 o 
  -5   0  10     1451.35     1379.44     44.37 o 
  -4   0  10     3654.52     3765.52    117.68 o 
  -3   0  10     1510.66     1731.33     75.76 o 
  -2   0  10      771.02      892.12     33.98 o 
  -1   0  10       87.79       37.02     11.75 o 
   0   0  10     1708.97     1814.03     56.81 o 
   1   0  10     8940.37     8670.07    230.16 o 
   2   0  10     2530.74     2392.13     70.62 o 
   3   0  10       84.89       84.68     22.23 o 
   4   0  10     2044.50     1907.16     98.17 o 
   5   0  10       12.22       25.74     10.24 o 
   6   0  10     5346.39     5282.62    249.15 o 
   7   0  10       16.75       34.79     26.22 o 
   8   0  10      236.15      167.03     69.11 o 
  -8   1  10       84.29       82.00     25.56 o 
  -7   1  10     1216.04     1065.47     56.17 o 
  -6   1  10     1021.54     1011.01     39.70 o 
  -5   1  10       10.76       24.19     13.41 o 
  -4   1  10     1029.41     1062.02     50.92 o 
  -3   1  10      164.34      148.08     19.30 o 
  -2   1  10     2057.47     2157.20     43.01 o 
  -1   1  10       91.50      151.92     20.04 o 
   0   1  10     6743.89     7121.25     57.42 o 
   1   1  10     1032.30     1090.41     29.56 o 
   2   1  10       99.71       95.22     13.61 o 
   3   1  10     1892.62     1977.46     63.44 o 
   4   1  10     6772.92     7077.89    176.38 o 
   5   1  10       47.01       36.66      9.97 o 
   6   1  10      551.19      526.57     20.76 o 
   7   1  10        0.05       15.13     13.21 o 
   8   1  10      272.60      210.01     63.66 o 
  -8   2  10       85.92       52.05     23.90 o 
  -7   2  10      258.02      233.95     38.84 o 
  -6   2  10      288.24      289.80     38.08 o 
  -5   2  10        6.76        7.48      7.91 o 
  -4   2  10        3.50       30.45      8.24 o 
  -3   2  10      527.07      525.39     21.29 o 
  -2   2  10     5692.54     5352.79     70.86 o 
  -1   2  10      685.47      618.09     13.59 o 
   0   2  10     2299.96     2052.48     40.55 o 
   1   2  10     2130.65     2038.23     40.38 o 
   2   2  10     4205.62     4235.55     61.50 o 
   3   2  10     1656.19     1640.65     54.23 o 
   4   2  10        0.45       11.35      8.33 o 
   5   2  10      207.27      226.29     33.84 o 
   6   2  10       25.14       23.35     10.64 o 
   7   2  10       97.83       83.22     26.91 o 
   8   2  10      970.63     1057.32     64.11 o 
  -8   3  10       95.38      109.00     20.16 o 
  -7   3  10       92.49       87.64     14.33 o 
  -6   3  10      186.87      156.18     21.58 o 
  -5   3  10       39.53       25.71     11.83 o 
  -4   3  10       88.37       80.98     15.68 o 
  -3   3  10     1372.28     1459.97     38.82 o 
  -2   3  10     3340.12     3194.12     60.72 o 
  -1   3  10      964.09     1099.43     28.48 o 
   0   3  10     1351.09     1241.53     35.70 o 
   1   3  10      191.31      270.04     18.65 o 
   2   3  10     1385.11     1412.63     28.72 o 
   3   3  10      699.44      638.23     36.42 o 
   4   3  10      478.35      501.49     21.23 o 
   5   3  10     1875.11     1918.36     52.30 o 
   6   3  10      354.47      451.08     44.03 o 
   7   3  10       35.21       31.12     11.62 o 
   8   3  10       18.50        7.91     14.37 o 
  -8   4  10       97.80       97.10     18.45 o 
  -7   4  10        3.96       22.64     12.09 o 
  -6   4  10        2.76       19.57     17.95 o 
  -5   4  10      434.84      494.97     24.30 o 
  -4   4  10     3272.00     3190.72     84.64 o 
  -3   4  10     5512.14     5755.12     85.03 o 
  -2   4  10      140.17      147.06     17.74 o 
  -1   4  10        8.79       15.53      6.01 o 
   0   4  10     1655.11     1789.16     36.49 o 
   1   4  10     3176.68     3357.22     72.02 o 
   2   4  10     1760.17     1534.41     35.56 o 
   3   4  10      522.27      486.99     15.16 o 
   4   4  10     1736.88     1717.73     49.11 o 
   5   4  10      465.02      471.45     22.28 o 
   6   4  10      459.46      595.51     68.90 o 
   7   4  10      555.21      593.91     39.01 o 
   8   4  10       60.73       17.30     15.18 o 
  -8   5  10      247.02      220.37     41.76 o 
  -7   5  10        1.29       17.21     10.87 o 
  -6   5  10       11.49       10.94      8.58 o 
  -5   5  10     2208.61     2055.12     59.18 o 
  -4   5  10     1227.22     1267.81     41.37 o 
  -3   5  10      174.63      191.05     24.54 o 
  -2   5  10     3866.58     3787.15     83.12 o 
  -1   5  10       50.65       60.84      9.26 o 
   0   5  10        6.44       -6.05      7.88 o 
   1   5  10      148.85      168.12     21.86 o 
   2   5  10       33.34       36.41      7.82 o 
   3   5  10      235.18      251.35     18.12 o 
   4   5  10      182.47      172.37     23.79 o 
   5   5  10      409.05      367.35     24.15 o 
   6   5  10       18.56       32.04      8.54 o 
   7   5  10       20.76       16.58     12.42 o 
   8   5  10       44.00       46.04     33.54 o 
  -8   6  10      597.82      634.98     88.54 o 
  -7   6  10     1580.38     1531.23     50.82 o 
  -6   6  10     3954.78     4196.80    122.72 o 
  -5   6  10     1509.60     1458.85     34.24 o 
  -4   6  10      125.46      142.84     20.62 o 
  -3   6  10      750.36      727.10     29.17 o 
  -2   6  10      384.94      366.76     17.09 o 
  -1   6  10      277.24      291.64      9.85 o 
   0   6  10     1038.63     1027.21     28.34 o 
   1   6  10      557.50      559.74     24.29 o 
   2   6  10     8973.28     8966.62    219.01 o 
   3   6  10        8.39       22.35      8.20 o 
   4   6  10       47.34       45.57     11.54 o 
   5   6  10      807.13      822.77     38.53 o 
   6   6  10       85.11       73.17     15.35 o 
   7   6  10      185.42      156.41     55.83 o 
  -8   7  10       59.73       68.51     31.40 o 
  -7   7  10      762.91      771.01     65.77 o 
  -6   7  10      708.94      732.67     32.80 o 
  -5   7  10     1707.59     1785.96     30.00 o 
  -4   7  10       66.80       50.21     11.87 o 
  -3   7  10      254.86      274.59     16.02 o 
  -2   7  10      242.44      263.48      9.98 o 
  -1   7  10     1679.25     1577.97     33.53 o 
   0   7  10     4293.67     4299.77     52.85 o 
   1   7  10      523.65      521.86     17.76 o 
   2   7  10      456.18      480.67     13.92 o 
   3   7  10     1500.70     1533.39     39.73 o 
   4   7  10       37.59       26.43     10.94 o 
   5   7  10      440.48      422.20     37.58 o 
   6   7  10      641.21      617.75     70.01 o 
   7   7  10       55.58       50.80     24.34 o 
  -8   8  10       15.16       33.27     31.65 o 
  -7   8  10       96.44      103.74     23.47 o 
  -6   8  10      222.98      214.97     34.30 o 
  -5   8  10        2.28       27.88     10.11 o 
  -4   8  10     2521.74     2622.43     60.31 o 
  -3   8  10      173.74      141.70     19.51 o 
  -2   8  10      233.78      213.80     14.77 o 
  -1   8  10       13.33       20.23      5.67 o 
   0   8  10       15.28       18.99      6.41 o 
   1   8  10      642.90      606.28     23.89 o 
   2   8  10      542.05      523.16     17.57 o 
   3   8  10      833.76      819.14     15.46 o 
   4   8  10     1727.03     1783.58     29.64 o 
   5   8  10       15.09       14.23      6.83 o 
   6   8  10     1426.51     1375.92     62.62 o 
   7   8  10       24.89       28.90     15.23 o 
  -8   9  10      282.67      166.97     54.65 o 
  -7   9  10      273.84      249.02     51.99 o 
  -6   9  10       37.14       42.04     12.47 o 
  -5   9  10        4.67       12.64      6.44 o 
  -4   9  10      170.16      169.66     28.56 o 
  -3   9  10     1947.76     1934.33     98.62 o 
  -2   9  10      620.10      604.27     16.13 o 
  -1   9  10      908.19      948.02     26.85 o 
   0   9  10       34.59       29.71      8.31 o 
   1   9  10     3927.60     3783.48     68.31 o 
   2   9  10      264.82      244.55     20.62 o 
   3   9  10       51.77       42.16      8.65 o 
   4   9  10     1276.83     1335.63     43.35 o 
   5   9  10       67.38       73.73     12.58 o 
   6   9  10       20.67       12.41     19.54 o 
   7   9  10       25.00       33.77     14.95 o 
  -8  10  10       74.30       48.81     20.35 o 
  -7  10  10      226.07      178.54     36.03 o 
  -6  10  10       42.54       32.48     30.75 o 
  -5  10  10      567.89      547.21     23.76 o 
  -4  10  10      967.99      907.35     45.13 o 
  -3  10  10       18.19       27.68      8.60 o 
  -2  10  10     4005.23     4079.39     73.82 o 
  -1  10  10     5767.45     5697.22    100.79 o 
   0  10  10     1127.74     1137.16     32.60 o 
   1  10  10     1508.08     1466.31     39.96 o 
   2  10  10      787.83      746.79     15.35 o 
   3  10  10       13.76       16.10      7.92 o 
   4  10  10       96.46       70.74     21.75 o 
   5  10  10      631.43      619.97     43.66 o 
   6  10  10     1647.19     1932.28    118.87 o 
   7  10  10       31.38       46.60     27.10 o 
  -8  11  10      279.91      152.69     96.49 o 
  -7  11  10      285.02      210.33     57.28 o 
  -6  11  10      569.50      546.11     94.87 o 
  -5  11  10      106.86       83.29     15.85 o 
  -4  11  10      680.91      647.72     30.01 o 
  -3  11  10     2252.81     2344.46     58.20 o 
  -2  11  10      101.93      123.84     16.85 o 
  -1  11  10      270.08      282.25     12.13 o 
   0  11  10       59.87       54.45     11.66 o 
   1  11  10     2993.28     2823.36     73.79 o 
   2  11  10      657.03      619.52     15.43 o 
   3  11  10      948.01      968.60     41.02 o 
   4  11  10      162.19      171.64     30.44 o 
   5  11  10        4.64        4.60     13.72 o 
   6  11  10      427.47      381.83     56.23 o 
   7  11  10      624.02      522.16     76.83 o 
  -7  12  10       82.11       97.92     38.15 o 
  -6  12  10       19.78        9.61     17.09 o 
  -5  12  10      767.56      623.28     32.75 o 
  -4  12  10       91.82      105.23     18.66 o 
  -3  12  10     1143.93     1290.10     62.26 o 
  -2  12  10     3426.84     3456.24     63.64 o 
  -1  12  10      122.93      124.89     15.06 o 
   0  12  10      137.89      123.12     14.78 o 
   1  12  10     6794.83     7075.92    129.77 o 
   2  12  10     1012.16     1028.09     24.47 o 
   3  12  10     4247.63     4312.12    100.62 o 
   4  12  10      502.32      523.89     37.35 o 
   5  12  10      870.63      847.70     33.30 o 
   6  12  10       89.02       78.15     18.63 o 
   7  12  10       63.64       58.37     38.41 o 
  -7  13  10       54.11       54.83     14.84 o 
  -6  13  10       89.83       85.17     30.48 o 
  -5  13  10      255.56      223.47     38.90 o 
  -4  13  10     1682.35     1738.28     59.09 o 
  -3  13  10        1.64       11.67     13.68 o 
  -2  13  10       13.79       18.86      6.60 o 
  -1  13  10     2130.77     2261.54     43.48 o 
   0  13  10     2969.70     3124.71     56.74 o 
   1  13  10     1429.47     1438.33     38.55 o 
   2  13  10     4508.92     4394.99    115.72 o 
   3  13  10     2773.52     2747.74     88.27 o 
   4  13  10      644.53      708.55     57.99 o 
   5  13  10     2189.03     2192.84     99.43 o 
   6  13  10      132.52       92.80     22.11 o 
   7  13  10       13.65        4.31     17.06 o 
  -7  14  10      171.72      164.03     55.54 o 
  -6  14  10     1740.91     1732.25     89.44 o 
  -5  14  10        1.87       16.10      9.75 o 
  -4  14  10     1158.75     1136.45     81.04 o 
  -3  14  10       67.90       75.69     12.73 o 
  -2  14  10     3143.69     3340.62     64.01 o 
  -1  14  10     3339.55     3534.06     58.17 o 
   0  14  10      143.78      129.38     17.78 o 
   1  14  10      736.30      707.49     35.85 o 
   2  14  10      144.44      148.80     18.32 o 
   3  14  10       98.68       98.54     22.20 o 
   4  14  10      709.18      679.99     68.07 o 
   5  14  10     1501.83     1563.23     59.73 o 
   6  14  10      171.40      144.19     29.96 o 
   7  14  10        0.58       -8.24     18.79 o 
  -7  15  10        4.68       26.96     12.25 o 
  -6  15  10     1285.70     1327.86     98.96 o 
  -5  15  10      124.86       99.13     18.31 o 
  -4  15  10       67.43       47.04     16.02 o 
  -3  15  10      565.92      681.54     33.45 o 
  -2  15  10      268.85      282.70     12.23 o 
  -1  15  10      490.94      562.01     30.27 o 
   0  15  10       16.03        4.18      8.34 o 
   1  15  10       40.31       56.55     10.99 o 
   2  15  10     1132.47     1162.34     27.36 o 
   3  15  10       50.24       77.48     17.29 o 
   4  15  10     2488.22     2863.61    137.38 o 
   5  15  10        1.72       13.23     30.60 o 
   6  15  10        0.29       19.31     12.02 o 
  -7  16  10        4.75        9.03     10.53 o 
  -6  16  10      312.77      323.63     67.37 o 
  -5  16  10      409.45      471.29     65.16 o 
  -4  16  10      334.81      364.03     25.02 o 
  -3  16  10      999.96      973.13     46.68 o 
  -2  16  10     1413.00     1549.59     38.29 o 
  -1  16  10      207.57      263.95     33.17 o 
   0  16  10        1.28        3.42      9.03 o 
   1  16  10      112.86      124.07     17.11 o 
   2  16  10      172.55      182.28     25.41 o 
   3  16  10       82.55      113.44     18.55 o 
   4  16  10      271.48      227.91     31.12 o 
   5  16  10       63.47       68.90     14.14 o 
   6  16  10      339.84      328.29     71.03 o 
  -7  17  10       62.97       40.66     18.79 o 
  -6  17  10       40.02       36.05     13.40 o 
  -5  17  10      161.86      144.06     27.26 o 
  -4  17  10       11.63       28.10     13.55 o 
  -3  17  10      103.24      117.80     23.57 o 
  -2  17  10      807.06      874.13     44.52 o 
  -1  17  10      288.31      270.93     43.27 o 
   0  17  10      995.88     1205.29     67.47 o 
   1  17  10      132.20      168.91     21.52 o 
   2  17  10      217.82      176.45     31.11 o 
   3  17  10        2.16       14.34     10.71 o 
   4  17  10      329.57      298.87     68.97 o 
   5  17  10       26.23       26.51     13.81 o 
   6  17  10       40.26       43.99     24.50 o 
  -6  18  10       18.33       17.60      9.96 o 
  -5  18  10       23.29       39.29     14.76 o 
  -4  18  10      110.99      111.24     17.23 o 
  -3  18  10        1.00       24.29     24.89 o 
  -2  18  10      352.14      344.21     47.35 o 
  -1  18  10      445.96      480.55     30.36 o 
   0  18  10      162.22      151.98     27.50 o 
   1  18  10        7.10       13.36      7.52 o 
   2  18  10      652.22      607.94     25.48 o 
   3  18  10      236.45      194.18     32.64 o 
   4  18  10       22.81        9.41     11.62 o 
   5  18  10       40.50       37.46     18.40 o 
   6  18  10      446.66      388.22    123.70 o 
  -6  19  10        0.09       26.83     12.05 o 
  -5  19  10      144.10      142.17     29.07 o 
  -4  19  10      324.14      372.12     34.00 o 
  -3  19  10       46.04       74.49     25.02 o 
  -2  19  10      343.48      295.96     48.36 o 
  -1  19  10       12.94       -1.06     15.29 o 
   0  19  10      144.56      151.60     23.60 o 
   1  19  10     1032.59     1006.88     27.60 o 
   2  19  10       14.87       17.54      9.27 o 
   3  19  10      190.10      162.62     33.28 o 
   4  19  10       18.62       37.03     14.29 o 
   5  19  10       96.32       64.51     25.77 o 
  -6  20  10       14.55       43.30     15.70 o 
  -5  20  10      253.13      212.93     39.03 o 
  -4  20  10       13.94       55.87     24.92 o 
  -3  20  10       12.07       27.94     17.14 o 
  -2  20  10     1584.82     1500.98     90.25 o 
  -1  20  10      195.27      263.99     48.59 o 
   0  20  10     1181.91     1149.47     35.92 o 
   1  20  10      795.05      808.29     36.11 o 
   2  20  10       28.73       24.30     14.63 o 
   3  20  10      658.16      645.47     39.23 o 
   4  20  10      164.49      107.69     30.94 o 
   5  20  10       46.21       47.48     24.30 o 
  -5  21  10        0.25       35.50     18.26 o 
  -4  21  10      324.12      244.49     72.40 o 
  -3  21  10      180.70      198.00     39.97 o 
  -2  21  10       79.31       99.10     37.57 o 
  -1  21  10      345.03      357.23     43.38 o 
   0  21  10      899.09      877.92     35.44 o 
   1  21  10      703.67      596.62     69.71 o 
   2  21  10     2811.25     2935.07    101.24 o 
   3  21  10       45.16       59.14     14.42 o 
   4  21  10      527.91      531.87     39.66 o 
   5  21  10      416.87      455.17     66.09 o 
  -5  22  10       23.93       33.52     28.04 o 
  -4  22  10      457.76      373.78     95.05 o 
  -3  22  10      667.65      709.33     55.88 o 
  -2  22  10        2.91       27.64     23.59 o 
  -1  22  10      126.95      118.01     25.72 o 
   0  22  10      501.52      538.45     56.04 o 
   1  22  10       87.91       91.64     19.99 o 
   2  22  10      305.81      338.57     58.56 o 
   3  22  10       15.26       20.77     10.59 o 
   4  22  10        3.40       -0.17     13.99 o 
  -4  23  10       65.03       62.81     27.99 o 
  -3  23  10        0.63       13.58     35.99 o 
  -2  23  10       48.65       45.12     30.09 o 
  -1  23  10       28.60       37.84     18.22 o 
   0  23  10      644.55      662.46     90.03 o 
   1  23  10      491.61      393.36     61.76 o 
   2  23  10     1862.43     1789.71     90.09 o 
   3  23  10      107.65       85.13     29.49 o 
   4  23  10     1166.11     1320.00    119.14 o 
  -4  24  10      452.62      395.64     96.88 o 
  -3  24  10      156.07       98.87     26.81 o 
  -2  24  10      103.47      107.15     34.87 o 
  -1  24  10      269.09      210.92     37.47 o 
   0  24  10       69.85       54.70     22.26 o 
   1  24  10        2.04       10.42     14.21 o 
   2  24  10      175.48       83.08     29.43 o 
   3  24  10      177.99       98.65     27.59 o 
  -3  25  10      527.64      397.83     94.02 o 
  -2  25  10      694.04      611.33     97.36 o 
  -1  25  10        5.97       21.05     13.57 o 
   0  25  10      392.14      403.15     35.69 o 
   1  25  10     1127.91     1076.47     54.84 o 
   2  25  10       86.92      102.02     34.50 o 
   3  25  10      111.01       82.66     39.31 o 
  -2  26  10       23.51       43.55     25.06 o 
  -1  26  10      296.25      242.57     52.99 o 
   0  26  10        7.27       23.25     15.57 o 
   1  26  10       17.32       18.20     18.49 o 
   2  26  10       55.99       71.46     23.99 o 
  -1  27  10        1.81       57.92     39.01 o 
   0  27  10      491.20      487.98     77.90 o 
  -8   1  11      299.87      237.87     43.14 o 
  -7   1  11      244.07      212.37     32.96 o 
  -6   1  11       35.33       51.00     10.75 o 
  -5   1  11      541.18      581.94     28.86 o 
  -4   1  11      553.72      574.66     23.43 o 
  -3   1  11        6.58       14.08      7.34 o 
  -2   1  11      135.40      136.56     16.86 o 
  -1   1  11     2718.10     2710.26     55.88 o 
   0   1  11       41.02       26.85      7.28 o 
   1   1  11     4802.32     4720.32     85.29 o 
   2   1  11        0.02       11.78      6.82 o 
   3   1  11      326.14      407.41     28.92 o 
   4   1  11       49.04       45.87     14.27 o 
   5   1  11     1091.45     1171.73     43.74 o 
   6   1  11      836.16      872.21     33.41 o 
   7   1  11     1062.27     1097.80     98.03 o 
  -8   2  11      156.02      150.46     25.06 o 
  -7   2  11        8.17       36.54     10.06 o 
  -6   2  11      167.24      167.30     27.01 o 
  -5   2  11       30.22       51.01     11.94 o 
  -4   2  11      260.22      255.88     38.77 o 
  -3   2  11     1886.71     1845.51     50.63 o 
  -2   2  11     1832.84     1909.45     52.39 o 
  -1   2  11     4624.26     4573.90     61.41 o 
   0   2  11     2109.39     2173.46     53.24 o 
   1   2  11      172.46      178.76     23.51 o 
   2   2  11      760.29      717.35     25.94 o 
   3   2  11     2672.31     2675.97     60.24 o 
   4   2  11      675.09      676.85     42.23 o 
   5   2  11      279.90      318.13     45.89 o 
   6   2  11       93.32       91.92     18.87 o 
   7   2  11      227.72      215.73     55.42 o 
  -8   3  11      140.97      115.36     25.81 o 
  -7   3  11      103.35       96.83     22.02 o 
  -6   3  11      314.76      321.40     41.05 o 
  -5   3  11      898.50      851.54     25.18 o 
  -4   3  11      415.55      459.32     36.08 o 
  -3   3  11    12359.75    12301.60    254.45 o 
  -2   3  11     6103.74     6036.20     86.90 o 
  -1   3  11     6124.36     6286.98     72.21 o 
   0   3  11        1.72       12.14      4.63 o 
   1   3  11      538.14      622.91     24.46 o 
   2   3  11      322.66      325.91     14.84 o 
   3   3  11     1405.27     1364.41     41.11 o 
   4   3  11     1821.46     1832.43     28.78 o 
   5   3  11       69.91       77.59     13.39 o 
   6   3  11     1182.16     1156.17     93.87 o 
   7   3  11      669.19      770.67     30.07 o 
  -8   4  11        0.91       19.79     12.10 o 
  -7   4  11     1265.00     1363.53     54.94 o 
  -6   4  11       30.40       35.82     13.20 o 
  -5   4  11       47.65       62.43     12.18 o 
  -4   4  11     2018.21     2071.86     69.08 o 
  -3   4  11      434.07      454.55     21.52 o 
  -2   4  11      890.70      884.59     26.39 o 
  -1   4  11      796.93      702.94     21.49 o 
   0   4  11     1534.04     1585.62     30.40 o 
   1   4  11      222.11      246.47     15.18 o 
   2   4  11     5898.69     5538.15    148.18 o 
   3   4  11       73.12       79.56     11.90 o 
   4   4  11      124.53      169.41     25.17 o 
   5   4  11     2151.17     2198.76     70.98 o 
   6   4  11     1600.96     1760.78     89.05 o 
   7   4  11       62.07       56.20     22.76 o 
  -8   5  11       87.35       91.69     20.83 o 
  -7   5  11     2963.00     3137.81    153.33 o 
  -6   5  11      331.96      300.86     45.24 o 
  -5   5  11     7530.51     7851.77    164.11 o 
  -4   5  11     1532.37     1572.55     43.84 o 
  -3   5  11     3184.92     3099.36     81.12 o 
  -2   5  11      396.61      392.44     13.19 o 
  -1   5  11     3084.51     3164.08     56.42 o 
   0   5  11    12714.42    12752.47    347.00 o 
   1   5  11      537.69      522.84     24.55 o 
   2   5  11     3618.54     3383.37     60.80 o 
   3   5  11      208.01      213.51     31.51 o 
   4   5  11      864.80      858.15     26.34 o 
   5   5  11      422.12      448.94     30.69 o 
   6   5  11       47.26       44.98     13.46 o 
   7   5  11      139.36       98.89     35.67 o 
  -8   6  11       64.59       64.25     23.28 o 
  -7   6  11       47.52       54.68     15.06 o 
  -6   6  11        0.01       21.78      8.60 o 
  -5   6  11     1391.69     1314.53     68.33 o 
  -4   6  11     1294.79     1225.18     56.47 o 
  -3   6  11     1416.52     1355.73     45.70 o 
  -2   6  11     3127.27     3071.37     56.53 o 
  -1   6  11       19.65       24.06      6.29 o 
   0   6  11     3770.36     3527.83     61.65 o 
   1   6  11     1477.19     1497.36     31.41 o 
   2   6  11     6187.67     6260.65    119.12 o 
   3   6  11     1850.19     1850.06     49.56 o 
   4   6  11      723.81      759.23     51.97 o 
   5   6  11       60.77       66.48     11.81 o 
   6   6  11      449.35      510.11     50.96 o 
   7   6  11      328.34      303.29     92.27 o 
  -8   7  11       19.25       34.82     16.33 o 
  -7   7  11        0.27       32.19     12.57 o 
  -6   7  11     1381.90     1428.35     57.50 o 
  -5   7  11     1719.09     1743.44     56.15 o 
  -4   7  11       10.79       18.04     14.57 o 
  -3   7  11     9755.34     9705.71    234.45 o 
  -2   7  11     1979.06     2010.61     74.89 o 
  -1   7  11       70.90       65.92     10.20 o 
   0   7  11     1152.31     1189.98     39.59 o 
   1   7  11     5691.23     5847.73     98.84 o 
   2   7  11        0.51        3.25      7.69 o 
   3   7  11      212.95      228.01     29.58 o 
   4   7  11     3131.70     3254.03     78.00 o 
   5   7  11      708.60      675.75     38.59 o 
   6   7  11       83.48       71.29     25.75 o 
   7   7  11       54.32       48.37     26.68 o 
  -8   8  11      213.06      181.76     69.55 o 
  -7   8  11      803.37      843.31     36.98 o 
  -6   8  11      188.56      169.83     35.00 o 
  -5   8  11     3245.94     3243.52    104.94 o 
  -4   8  11     1313.81     1298.35     42.34 o 
  -3   8  11     3817.84     3758.89    121.04 o 
  -2   8  11      501.80      541.25     25.91 o 
  -1   8  11     7623.54     7593.92    128.04 o 
   0   8  11      830.07      786.11     25.70 o 
   1   8  11       58.24       43.88      9.52 o 
   2   8  11       11.56       18.45      4.99 o 
   3   8  11      192.51      170.06     22.16 o 
   4   8  11      251.20      224.07     40.19 o 
   5   8  11      161.53      108.65     22.94 o 
   6   8  11      432.90      393.86     96.44 o 
   7   8  11       82.71      120.17     34.62 o 
  -8   9  11      162.65      151.81     79.99 o 
  -7   9  11      627.35      533.79    102.10 o 
  -6   9  11      367.81      341.98     54.46 o 
  -5   9  11       38.85       39.39      8.58 o 
  -4   9  11       19.90       19.96     15.23 o 
  -3   9  11       16.27       10.76     10.53 o 
  -2   9  11     4462.12     4441.96     80.12 o 
  -1   9  11     6186.79     5945.97    103.35 o 
   0   9  11      987.08      885.27     26.98 o 
   1   9  11    11009.71    11060.39    197.67 o 
   2   9  11       33.07       31.47      7.06 o 
   3   9  11       59.25       70.11      9.78 o 
   4   9  11     2437.76     2650.65     79.85 o 
   5   9  11      261.93      253.28     52.63 o 
   6   9  11      630.35      676.42     31.49 o 
   7   9  11      102.94      106.40     23.09 o 
  -8  10  11      391.85      305.70    102.71 o 
  -7  10  11       16.55       19.07     12.94 o 
  -6  10  11       21.42       15.38     13.00 o 
  -5  10  11      390.91      378.24     42.17 o 
  -4  10  11      201.65      220.06     26.36 o 
  -3  10  11      924.40     1007.80     34.71 o 
  -2  10  11     4103.52     4091.93     73.08 o 
  -1  10  11     1282.25     1261.51     38.93 o 
   0  10  11     1632.46     1563.13     43.82 o 
   1  10  11     4827.80     4817.89     88.51 o 
   2  10  11      229.13      232.20     28.76 o 
   3  10  11      259.07      297.52     23.21 o 
   4  10  11      252.86      235.24     33.19 o 
   5  10  11        4.13       15.53      9.28 o 
   6  10  11      298.02      284.13     81.86 o 
   7  10  11        0.05       -3.07     25.95 o 
  -7  11  11       24.33       15.65     18.63 o 
  -6  11  11       89.76      118.86     25.62 o 
  -5  11  11      821.12      841.19     39.78 o 
  -4  11  11     1463.20     1400.69     48.42 o 
  -3  11  11      147.68      127.07     17.74 o 
  -2  11  11     6594.76     6714.34    125.37 o 
  -1  11  11      101.41      112.43     14.72 o 
   0  11  11      424.26      430.92     15.83 o 
   1  11  11     3331.31     3256.47     59.87 o 
   2  11  11       39.27       22.14      9.07 o 
   3  11  11     2516.94     2563.15    102.72 o 
   4  11  11     5512.45     6020.70    191.67 o 
   5  11  11       23.89       30.26     12.33 o 
   6  11  11       49.80       52.67     19.16 o 
   7  11  11      652.89      746.61     57.68 o 
  -7  12  11       54.14       28.99     15.18 o 
  -6  12  11       99.13       60.45     22.05 o 
  -5  12  11        2.23       10.45     19.22 o 
  -4  12  11     1627.40     1848.22     94.29 o 
  -3  12  11      280.75      236.92     18.51 o 
  -2  12  11      201.33      215.40     23.02 o 
  -1  12  11      368.16      369.09     25.63 o 
   0  12  11        2.62       10.48      8.25 o 
   1  12  11       88.77       66.82     11.40 o 
   2  12  11     7007.60     7386.69    180.95 o 
   3  12  11     1006.34      959.25     37.55 o 
   4  12  11      286.14      234.20     32.51 o 
   5  12  11     1088.80     1129.38     64.41 o 
   6  12  11       71.54      104.13     24.22 o 
   7  12  11      173.12      159.18     55.00 o 
  -7  13  11     1463.87     1560.82    195.43 o 
  -6  13  11        0.16       15.11     15.13 o 
  -5  13  11      635.36      659.77     67.07 o 
  -4  13  11       32.04       41.26     12.16 o 
  -3  13  11      448.50      410.35     32.15 o 
  -2  13  11       31.84       31.42      7.20 o 
  -1  13  11      773.03      806.89     22.91 o 
   0  13  11     4057.71     4158.38     88.23 o 
   1  13  11       73.29       88.81     11.55 o 
   2  13  11     2702.59     2664.09    121.38 o 
   3  13  11       19.03       18.84     14.07 o 
   4  13  11        1.66       22.54     13.80 o 
   5  13  11        4.05       18.98     16.29 o 
   6  13  11      375.90      322.17     93.42 o 
  -7  14  11        2.59        2.79     18.81 o 
  -6  14  11     1324.39     1317.32    117.89 o 
  -5  14  11       75.35       66.31     26.72 o 
  -4  14  11       44.25       35.76     29.63 o 
  -3  14  11      371.07      421.29     16.46 o 
  -2  14  11        8.24        8.44      6.70 o 
  -1  14  11        1.00       11.43      7.40 o 
   0  14  11      230.13      213.07     17.57 o 
   1  14  11       14.03       13.19      7.87 o 
   2  14  11       77.81      124.62     18.71 o 
   3  14  11      305.71      310.54     42.62 o 
   4  14  11      670.87      622.19     49.06 o 
   5  14  11     1538.80     1588.14     82.24 o 
   6  14  11      429.08      383.67     88.01 o 
  -7  15  11        0.09       15.34     10.65 o 
  -6  15  11      268.11      268.23     54.82 o 
  -5  15  11      462.30      565.34     48.68 o 
  -4  15  11      366.73      355.12     53.72 o 
  -3  15  11     1232.76     1242.86     88.19 o 
  -2  15  11     1146.68     1209.77     25.08 o 
  -1  15  11      118.24      104.55     15.57 o 
   0  15  11      865.43      829.63     23.20 o 
   1  15  11      506.28      519.99     22.03 o 
   2  15  11     1024.05      989.09     45.70 o 
   3  15  11     2938.47     3008.21    103.84 o 
   4  15  11      336.86      307.52     42.83 o 
   5  15  11      213.06      200.05     33.14 o 
   6  15  11      536.63      540.62    105.54 o 
  -7  16  11      137.50      148.59     38.36 o 
  -6  16  11      760.04      739.87     76.41 o 
  -5  16  11        9.61       21.64     12.86 o 
  -4  16  11     2033.52     2131.19     87.62 o 
  -3  16  11      926.23     1027.20     38.64 o 
  -2  16  11     2424.89     2545.43     60.68 o 
  -1  16  11       49.85       49.80     10.40 o 
   0  16  11      484.36      416.10     54.68 o 
   1  16  11     2185.95     1980.08     56.22 o 
   2  16  11       64.81       37.76      9.91 o 
   3  16  11     1122.80     1074.18     54.30 o 
   4  16  11      272.75      255.88     49.96 o 
   5  16  11      588.88      484.75    109.81 o 
   6  16  11      124.06       82.13     24.17 o 
  -6  17  11       32.24       26.06     15.54 o 
  -5  17  11       19.20       23.31     13.39 o 
  -4  17  11        0.62       21.25     10.28 o 
  -3  17  11      889.83      949.91     27.15 o 
  -2  17  11        4.61       13.93     13.63 o 
  -1  17  11       16.79       13.97     13.24 o 
   0  17  11     1403.12     1330.24     80.83 o 
   1  17  11     2093.93     1918.21     81.02 o 
   2  17  11       82.26       79.27     15.65 o 
   3  17  11       13.03       13.28     11.25 o 
   4  17  11       19.02       25.90     14.33 o 
   5  17  11      549.56      522.07     43.22 o 
   6  17  11       16.75       32.00     21.55 o 
  -6  18  11      381.82      394.72     91.65 o 
  -5  18  11       67.87       51.17     21.23 o 
  -4  18  11     2457.63     2510.38     77.42 o 
  -3  18  11       23.89       31.50     13.97 o 
  -2  18  11     2517.40     2513.78    111.67 o 
  -1  18  11     4731.31     4972.79    134.70 o 
   0  18  11     1331.21     1373.03     56.60 o 
   1  18  11     1169.93     1193.88     35.79 o 
   2  18  11      158.25      135.27     23.73 o 
   3  18  11      100.88       87.69     15.67 o 
   4  18  11      361.11      327.59     69.90 o 
   5  18  11       35.61       52.64     19.20 o 
  -6  19  11      402.84      315.72     96.43 o 
  -5  19  11     1721.83     1688.49     92.12 o 
  -4  19  11       13.71       17.43      9.46 o 
  -3  19  11      708.28      611.29    113.04 o 
  -2  19  11       31.23       39.12     14.32 o 
  -1  19  11      655.96      595.64     37.52 o 
   0  19  11       32.30       11.58     11.40 o 
   1  19  11     1837.14     1885.65     71.56 o 
   2  19  11        2.70       20.03     10.43 o 
   3  19  11      153.79      177.13     24.28 o 
   4  19  11       10.45       32.61     13.17 o 
   5  19  11      357.95      352.87    102.73 o 
  -5  20  11      294.80      227.10     50.14 o 
  -4  20  11      121.63      153.20     44.93 o 
  -3  20  11     1635.54     1614.46    116.52 o 
  -2  20  11     1112.74     1210.58     68.66 o 
  -1  20  11      164.36      211.95     33.95 o 
   0  20  11        8.02       27.05     10.13 o 
   1  20  11      215.66      229.68     38.08 o 
   2  20  11      280.96      230.53     33.34 o 
   3  20  11     1440.08     1505.02     61.97 o 
   4  20  11      154.43      142.16     39.50 o 
   5  20  11        0.54        6.52     10.49 o 
  -5  21  11      463.48      455.03    103.64 o 
  -4  21  11     1134.81     1325.22    164.88 o 
  -3  21  11      909.34      749.14    186.40 o 
  -2  21  11        2.09       13.62     25.85 o 
  -1  21  11      403.90      420.55     25.50 o 
   0  21  11     1893.23     1928.03     62.75 o 
   1  21  11      853.52      861.83     35.17 o 
   2  21  11       78.30       52.45     22.02 o 
   3  21  11      317.94      287.14     51.88 o 
   4  21  11      255.36      173.95     59.01 o 
  -5  22  11       39.11       49.52     20.21 o 
  -4  22  11      107.89      121.72     32.27 o 
  -3  22  11      173.84      124.23     43.71 o 
  -2  22  11      804.19      906.43    142.07 o 
  -1  22  11     3666.77     4208.97    200.18 o 
   0  22  11      136.71      122.58     27.46 o 
   1  22  11        6.65       24.66     10.12 o 
   2  22  11      542.17      549.38     45.38 o 
   3  22  11      157.69      170.98     27.78 o 
   4  22  11       31.24       18.63     13.41 o 
  -4  23  11     1231.04     1319.58     61.69 o 
  -3  23  11      696.07      637.08     81.72 o 
  -2  23  11      167.97      133.98     31.06 o 
  -1  23  11      150.88      133.92     23.15 o 
   0  23  11      407.95      346.90     68.09 o 
   1  23  11     1503.34     1399.54     69.48 o 
   2  23  11       61.38       40.98     18.65 o 
   3  23  11      865.45      865.82     42.10 o 
  -4  24  11        7.49       17.29     30.27 o 
  -3  24  11      212.76      180.16     53.28 o 
  -2  24  11      195.45      242.11     54.33 o 
  -1  24  11     1059.23     1156.28    104.85 o 
   0  24  11       38.06       31.77     14.92 o 
   1  24  11     1454.79     1520.95     85.64 o 
   2  24  11      134.01       82.04     33.09 o 
   3  24  11     2745.76     3198.63    144.52 o 
  -3  25  11      864.98      904.48    107.90 o 
  -2  25  11        2.61        3.90     24.87 o 
  -1  25  11      190.85      176.91     48.73 o 
   0  25  11       94.97      130.35     27.60 o 
   1  25  11     2609.50     2913.84     57.21 o 
   2  25  11       10.99       23.00     18.20 o 
  -2  26  11       34.08       45.20     27.50 o 
  -1  26  11     1083.08     1366.51    142.63 o 
   0  26  11        4.32       28.62     13.54 o 
   1  26  11      217.36      135.08     44.56 o 
  -8   0  12      455.74      306.74     87.51 o 
  -7   0  12        0.47       20.08     19.25 o 
  -6   0  12      199.16      195.32     31.80 o 
  -5   0  12     3656.80     3731.90    144.97 o 
  -4   0  12     5176.38     5580.07    398.69 o 
  -3   0  12       21.06       67.96     15.22 o 
  -2   0  12        0.61        1.58     10.44 o 
  -1   0  12     4580.07     4498.24    115.13 o 
   0   0  12     2108.01     1815.64     57.68 o 
   1   0  12        1.73       13.50     13.38 o 
   2   0  12     2937.43     2916.71     91.70 o 
   3   0  12     1868.27     1830.42     95.91 o 
   4   0  12        1.01       18.03     12.99 o 
   5   0  12      922.87      934.86     43.12 o 
   6   0  12        7.17       37.89     13.45 o 
   7   0  12      608.12      731.68     71.35 o 
  -8   1  12       71.15       42.43     15.02 o 
  -7   1  12       16.93       19.69     13.52 o 
  -6   1  12     2289.54     2334.47     89.81 o 
  -5   1  12        0.22       24.32     12.55 o 
  -4   1  12      175.40      198.78     24.91 o 
  -3   1  12        6.53       18.73      5.60 o 
  -2   1  12      953.59      814.61     28.25 o 
  -1   1  12      660.95      633.69     29.04 o 
   0   1  12     2103.01     2215.20     48.16 o 
   1   1  12     3315.24     3159.60     35.30 o 
   2   1  12       19.04       18.87      7.69 o 
   3   1  12      182.77      179.53     27.11 o 
   4   1  12      172.15      196.15     25.88 o 
   5   1  12      683.31      710.68     25.24 o 
   6   1  12     1030.88     1034.68     36.93 o 
   7   1  12        0.48       -1.55     11.49 o 
  -8   2  12        2.50        9.94     13.13 o 
  -7   2  12     1961.52     2155.22    131.24 o 
  -6   2  12      151.49      142.87     24.58 o 
  -5   2  12      751.70      781.62     85.74 o 
  -4   2  12     1026.72     1050.04     25.35 o 
  -3   2  12       85.92       76.65     11.68 o 
  -2   2  12      723.54      688.36     14.27 o 
  -1   2  12      167.65      197.82     24.44 o 
   0   2  12     3392.39     3273.72     57.56 o 
   1   2  12     2848.82     2715.22     57.65 o 
   2   2  12      970.54      851.43     30.64 o 
   3   2  12     1868.78     1897.53     51.54 o 
   4   2  12      310.80      320.98     27.49 o 
   5   2  12      228.78      272.17     44.19 o 
   6   2  12     2435.32     2505.42    117.80 o 
   7   2  12        8.80       18.52     11.20 o 
  -8   3  12      835.58      982.38     73.96 o 
  -7   3  12     2949.51     3244.90    137.51 o 
  -6   3  12       76.89       72.12     16.28 o 
  -5   3  12      252.91      314.88     41.65 o 
  -4   3  12       90.58      102.33     16.10 o 
  -3   3  12     6197.16     6096.11    105.00 o 
  -2   3  12     3328.18     3344.29     89.84 o 
  -1   3  12      220.04      220.49     28.43 o 
   0   3  12     3243.65     3132.70     58.86 o 
   1   3  12      691.28      744.53     18.67 o 
   2   3  12       38.32       22.54      9.71 o 
   3   3  12      756.10      732.24     26.59 o 
   4   3  12     7312.13     7570.94    145.85 o 
   5   3  12      243.33      261.75     30.59 o 
   6   3  12       34.10       38.95     11.74 o 
   7   3  12      406.12      405.76     36.69 o 
  -8   4  12      137.42      166.02     31.03 o 
  -7   4  12     1363.88     1264.89     62.81 o 
  -6   4  12        6.87       29.44     10.81 o 
  -5   4  12     1270.28     1402.70     46.90 o 
  -4   4  12      766.33      743.87     35.01 o 
  -3   4  12      178.29      180.13     24.59 o 
  -2   4  12      386.06      341.67     25.97 o 
  -1   4  12     4529.92     4347.77     65.16 o 
   0   4  12        1.02       20.65      8.55 o 
   1   4  12     5915.20     5944.08    149.88 o 
   2   4  12    10144.67     9877.69    246.63 o 
   3   4  12      232.36      190.16     29.46 o 
   4   4  12     2487.18     2569.85     73.45 o 
   5   4  12     1039.79     1053.99     64.33 o 
   6   4  12      497.30      487.24     34.74 o 
   7   4  12      249.64      197.73     52.36 o 
  -8   5  12        3.27       15.01     12.68 o 
  -7   5  12      169.93      197.06     32.97 o 
  -6   5  12      928.35      914.94    103.46 o 
  -5   5  12      887.84      913.36     68.16 o 
  -4   5  12       50.59       52.26     12.92 o 
  -3   5  12     5798.30     5902.60    125.50 o 
  -2   5  12     2953.30     2970.67     55.48 o 
  -1   5  12       18.74       26.60      9.46 o 
   0   5  12     3084.77     3112.43     45.35 o 
   1   5  12     1143.78     1160.85     35.94 o 
   2   5  12     2175.56     2180.11     75.77 o 
   3   5  12     2284.88     2273.40     63.35 o 
   4   5  12     4454.45     4409.66    186.39 o 
   5   5  12        2.53        9.99     12.41 o 
   6   5  12      408.38      466.19     28.97 o 
   7   5  12       22.04       35.05     34.79 o 
  -8   6  12       82.56       64.46     19.49 o 
  -7   6  12       53.21       74.49     24.25 o 
  -6   6  12      589.13      584.94     31.03 o 
  -5   6  12     2637.02     2565.55    105.24 o 
  -4   6  12     3854.30     3990.52     85.87 o 
  -3   6  12      820.67      801.30     27.01 o 
  -2   6  12      350.90      332.47     17.21 o 
  -1   6  12     1033.16     1025.66     34.32 o 
   0   6  12     3155.55     2963.50     58.79 o 
   1   6  12     2493.78     2277.55     52.29 o 
   2   6  12      504.62      512.38     32.00 o 
   3   6  12     5847.86     6056.18    133.17 o 
   4   6  12      263.62      315.53     45.74 o 
   5   6  12      712.10      852.49     65.96 o 
   6   6  12       21.93       25.98     17.52 o 
   7   6  12       45.40       35.60     17.86 o 
  -8   7  12      163.73      140.10     32.19 o 
  -7   7  12       90.15       60.54     15.99 o 
  -6   7  12      246.56      243.71     33.83 o 
  -5   7  12       50.81       73.11     15.62 o 
  -4   7  12      170.44      192.32     29.42 o 
  -3   7  12     3082.23     3013.86     70.18 o 
  -2   7  12     2760.30     2634.85     64.71 o 
  -1   7  12     3377.08     3449.78     64.50 o 
   0   7  12      141.44      132.68     17.77 o 
   1   7  12       32.25       32.05      8.19 o 
   2   7  12     2619.67     2704.04     49.19 o 
   3   7  12      203.87      225.55     29.57 o 
   4   7  12     1578.34     1599.76     32.22 o 
   5   7  12       98.05       95.12     19.25 o 
   6   7  12      350.08      302.39     59.71 o 
   7   7  12      465.01      409.39    110.22 o 
  -8   8  12      209.59      160.57     42.95 o 
  -7   8  12       38.84       47.11     16.02 o 
  -6   8  12       26.45       35.33     11.39 o 
  -5   8  12      592.56      598.91     57.87 o 
  -4   8  12       19.38       33.36      8.94 o 
  -3   8  12     3520.16     3845.02    123.47 o 
  -2   8  12      709.39      713.65     19.56 o 
  -1   8  12     1223.12     1234.67     35.06 o 
   0   8  12     2562.96     2657.97     51.00 o 
   1   8  12     2765.99     2730.36     87.31 o 
   2   8  12     2555.51     2542.66     58.21 o 
   3   8  12     3129.45     3259.91     89.11 o 
   4   8  12       11.74        7.11     10.54 o 
   5   8  12        6.77       14.08     18.26 o 
   6   8  12       17.24       22.78      9.79 o 
   7   8  12        1.32       34.67     17.34 o 
  -8   9  12      442.76      297.96    116.66 o 
  -7   9  12        0.01       15.11     16.44 o 
  -6   9  12      205.14      221.72     40.02 o 
  -5   9  12      157.31      138.22     24.01 o 
  -4   9  12      325.55      288.47     41.90 o 
  -3   9  12      231.14      239.55     25.58 o 
  -2   9  12      905.22      892.95     25.23 o 
  -1   9  12       27.68       35.49      9.43 o 
   0   9  12      536.34      510.83     20.93 o 
   1   9  12        7.01       15.74      8.33 o 
   2   9  12     1421.35     1403.12     32.79 o 
   3   9  12     2791.68     2847.70     70.63 o 
   4   9  12      295.07      332.66     46.84 o 
   5   9  12     1563.45     1461.88     68.96 o 
   6   9  12        0.37       15.12     14.85 o 
   7   9  12      198.13      136.82     65.63 o 
  -7  10  12      196.17      203.70     41.68 o 
  -6  10  12     1096.04     1119.12     49.92 o 
  -5  10  12     1894.77     1908.36     72.59 o 
  -4  10  12     2957.99     2955.77     92.11 o 
  -3  10  12     2203.15     2164.92     52.28 o 
  -2  10  12     4546.06     4750.45     52.97 o 
  -1  10  12     9241.87     9158.80    152.17 o 
   0  10  12     5334.29     5297.24     93.78 o 
   1  10  12     1112.62     1142.60     28.37 o 
   2  10  12      162.14      163.06     20.99 o 
   3  10  12     1167.60     1122.02     30.35 o 
   4  10  12      112.23      136.29     28.21 o 
   5  10  12      221.29      252.50     47.36 o 
   6  10  12      155.98      120.04     24.12 o 
   7  10  12        9.03       13.06     22.24 o 
  -7  11  12       16.88        5.83     22.12 o 
  -6  11  12      136.68      132.82     31.91 o 
  -5  11  12       26.53       22.83      9.61 o 
  -4  11  12      741.02      802.81     40.24 o 
  -3  11  12      694.86      675.01     21.57 o 
  -2  11  12     5095.29     5096.58     55.29 o 
  -1  11  12      706.12      700.01     17.91 o 
   0  11  12      352.47      334.90     30.47 o 
   1  11  12     5136.74     5127.14     82.25 o 
   2  11  12     2403.50     2471.03     53.37 o 
   3  11  12     1657.24     1553.49     91.01 o 
   4  11  12      302.39      276.55     45.60 o 
   5  11  12      512.97      507.13     88.21 o 
   6  11  12       20.71       14.52     14.72 o 
  -7  12  12      225.77      178.33     50.07 o 
  -6  12  12        1.58       21.00     13.90 o 
  -5  12  12      118.60      181.20     33.44 o 
  -4  12  12     1323.22     1354.28     40.89 o 
  -3  12  12      107.49       99.77     18.39 o 
  -2  12  12      989.33      997.44     28.87 o 
  -1  12  12      694.50      682.74     28.92 o 
   0  12  12      282.28      289.94     27.46 o 
   1  12  12      170.23      165.10     21.02 o 
   2  12  12      129.20      108.81     21.74 o 
   3  12  12     2338.28     2560.14     81.34 o 
   4  12  12      477.84      425.67     61.54 o 
   5  12  12       13.07       56.64     18.47 o 
   6  12  12       60.29       50.46     22.65 o 
  -7  13  12      736.01      683.08     92.52 o 
  -6  13  12     1106.53     1088.82     66.14 o 
  -5  13  12     1610.24     1618.04     81.30 o 
  -4  13  12     1244.98     1221.34     47.50 o 
  -3  13  12     1039.84     1088.01     38.50 o 
  -2  13  12      387.75      360.84     15.95 o 
  -1  13  12     1387.29     1428.68     26.91 o 
   0  13  12     2097.40     2083.45     43.77 o 
   1  13  12       10.17       21.05      6.39 o 
   2  13  12        0.10        5.43      9.66 o 
   3  13  12     2478.14     2618.29     91.10 o 
   4  13  12      575.01      722.12     64.57 o 
   5  13  12     1913.81     2058.71    118.48 o 
   6  13  12      491.92      580.01     75.45 o 
  -7  14  12      109.56       66.60     28.72 o 
  -6  14  12      404.89      425.09     61.10 o 
  -5  14  12     1007.80     1149.07     71.40 o 
  -4  14  12       87.93       67.10     19.39 o 
  -3  14  12      521.09      542.23     30.04 o 
  -2  14  12      539.83      548.02     19.06 o 
  -1  14  12      355.92      354.44     22.29 o 
   0  14  12        0.09       15.70      5.30 o 
   1  14  12      440.78      388.37     19.62 o 
   2  14  12     2030.67     2006.99     63.76 o 
   3  14  12      310.21      284.50     50.32 o 
   4  14  12     1551.50     1553.57     65.75 o 
   5  14  12     1737.28     1878.86     86.87 o 
   6  14  12      402.67      424.80    114.62 o 
  -7  15  12       35.20       35.36     15.63 o 
  -6  15  12       54.44       60.70     16.00 o 
  -5  15  12      294.28      245.29     48.66 o 
  -4  15  12     1705.96     1756.42     76.63 o 
  -3  15  12      443.14      462.41     24.24 o 
  -2  15  12     2040.94     2061.83     45.61 o 
  -1  15  12       24.34       21.31      6.89 o 
   0  15  12     1360.37     1435.82     26.60 o 
   1  15  12     3126.05     3281.92     73.47 o 
   2  15  12      222.38      183.26     27.03 o 
   3  15  12       58.19       56.24     10.53 o 
   4  15  12      578.04      488.27     71.19 o 
   5  15  12       25.97        9.19     11.09 o 
   6  15  12      136.13      151.65     51.59 o 
  -6  16  12      406.61      338.68     83.48 o 
  -5  16  12      152.25      118.17     24.95 o 
  -4  16  12     1553.45     1574.00    103.48 o 
  -3  16  12       37.63       18.68     15.62 o 
  -2  16  12      452.22      422.59     33.42 o 
  -1  16  12      874.94      936.69     34.53 o 
   0  16  12     1754.15     1743.02     52.34 o 
   1  16  12      496.23      621.31     23.45 o 
   2  16  12      408.81      403.41     56.08 o 
   3  16  12     1536.64     1626.97     68.06 o 
   4  16  12      214.33      234.69     40.83 o 
   5  16  12        7.79       17.61     12.90 o 
   6  16  12      778.33      653.96     63.51 o 
  -6  17  12      984.25     1043.69     41.11 o 
  -5  17  12        0.29       33.49     28.14 o 
  -4  17  12      328.13      339.39     25.94 o 
  -3  17  12     1239.82     1111.39     71.60 o 
  -2  17  12     1895.29     1865.47     86.83 o 
  -1  17  12      305.87      326.09     23.78 o 
   0  17  12      299.19      243.76     36.16 o 
   1  17  12     1413.59     1454.83     37.73 o 
   2  17  12       17.63       28.94      9.67 o 
   3  17  12      328.40      371.50     60.73 o 
   4  17  12     1198.13     1142.44     46.31 o 
   5  17  12      884.33      981.95    124.59 o 
  -6  18  12       14.64       21.28     15.36 o 
  -5  18  12     1485.05     1571.93     46.67 o 
  -4  18  12     1516.08     1576.22    116.30 o 
  -3  18  12        8.32       21.28     10.28 o 
  -2  18  12      657.01      640.29    103.48 o 
  -1  18  12     3421.47     3661.93    144.18 o 
   0  18  12       70.99       64.55     12.56 o 
   1  18  12      133.65      139.09     16.75 o 
   2  18  12     2292.69     2294.80     94.82 o 
   3  18  12      254.08      249.65     48.79 o 
   4  18  12       18.59       38.05     13.31 o 
   5  18  12      141.72      109.41     33.19 o 
  -5  19  12       53.36       48.06     19.27 o 
  -4  19  12       28.53       46.51     16.90 o 
  -3  19  12     2335.53     2334.33    184.79 o 
  -2  19  12        0.13        9.80     20.12 o 
  -1  19  12       54.84       61.03     14.95 o 
   0  19  12     1553.52     1618.97     74.35 o 
   1  19  12      177.12      186.89     27.20 o 
   2  19  12      651.62      642.81     46.48 o 
   3  19  12        0.15       26.38      7.31 o 
   4  19  12      511.75      598.70     50.61 o 
   5  19  12      132.41      118.77     32.27 o 
  -5  20  12       15.41       40.23     13.50 o 
  -4  20  12       16.23        6.46     17.82 o 
  -3  20  12        0.54        7.19     33.32 o 
  -2  20  12     1389.86     1483.21    121.14 o 
  -1  20  12       19.29       29.02     15.05 o 
   0  20  12      174.65      115.43     21.06 o 
   1  20  12       58.76       25.40     12.37 o 
   2  20  12      341.45      404.50     32.94 o 
   3  20  12      118.44       78.60     20.23 o 
   4  20  12      110.60      102.89     27.79 o 
  -5  21  12      135.60      113.72     38.66 o 
  -4  21  12       18.36       36.07     23.90 o 
  -3  21  12      114.82      118.42     27.40 o 
  -2  21  12       15.44       38.33     27.35 o 
  -1  21  12      434.35      494.64     34.24 o 
   0  21  12      431.36      390.90     63.69 o 
   1  21  12      208.70      145.14     24.65 o 
   2  21  12        0.00       23.98     18.35 o 
   3  21  12      166.56      138.00     34.62 o 
   4  21  12      506.32      586.49     56.19 o 
  -4  22  12      292.63      244.12     67.94 o 
  -3  22  12     1026.44     1056.34     66.34 o 
  -2  22  12      118.06      100.61     37.18 o 
  -1  22  12        4.94        6.19     24.03 o 
   0  22  12        0.19       15.46     14.01 o 
   1  22  12       18.34       36.18     16.25 o 
   2  22  12      184.40      144.79     36.25 o 
   3  22  12      159.55      152.06     34.47 o 
  -4  23  12      270.31      281.91     82.15 o 
  -3  23  12      266.35      262.31     65.48 o 
  -2  23  12      369.51      332.23     74.75 o 
  -1  23  12        0.25       11.47     10.50 o 
   0  23  12        1.63        6.36     11.88 o 
   1  23  12      213.58      185.39     36.28 o 
   2  23  12        2.61       25.84     15.84 o 
   3  23  12       99.05       75.01     25.40 o 
  -3  24  12      382.71      288.86     81.78 o 
  -2  24  12      225.78      181.13     50.28 o 
  -1  24  12      183.35      163.33     34.77 o 
   0  24  12      276.25      256.46     53.36 o 
   1  24  12      371.37      287.81     80.50 o 
   2  24  12      137.84       72.87     33.40 o 
  -2  25  12       31.87       65.27     31.97 o 
  -1  25  12      670.51      639.40    125.57 o 
   0  25  12        8.24       19.29     13.18 o 
   1  25  12      118.81       76.90     31.32 o 
   0  26  12      233.05      188.18     52.13 o 
  -8   1  13        4.86        8.14     15.94 o 
  -7   1  13     1191.67     1160.68     56.96 o 
  -6   1  13       65.91       62.98     14.79 o 
  -5   1  13     2436.12     2426.71     65.79 o 
  -4   1  13      792.64      833.05     34.45 o 
  -3   1  13        5.46       14.83      7.60 o 
  -2   1  13     5003.50     5101.46    116.22 o 
  -1   1  13      487.02      495.04     26.22 o 
   0   1  13     2012.41     2006.97     54.03 o 
   1   1  13      866.56      797.01     18.78 o 
   2   1  13       46.55       61.77     13.32 o 
   3   1  13     4323.56     4336.06    111.32 o 
   4   1  13      140.20      160.63     23.77 o 
   5   1  13      788.74      749.62     37.90 o 
   6   1  13        1.36       15.56     11.23 o 
   7   1  13      205.79      164.40     31.20 o 
  -8   2  13       11.80       35.54     42.92 o 
  -7   2  13       17.99       28.00     11.09 o 
  -6   2  13      284.77      286.03     42.71 o 
  -5   2  13       50.55       53.21     13.64 o 
  -4   2  13     1280.87     1309.51     42.26 o 
  -3   2  13     1761.69     1768.84     56.74 o 
  -2   2  13     1122.03     1076.51     29.77 o 
  -1   2  13     1869.49     2071.36     53.82 o 
   0   2  13     2975.68     3015.41     98.22 o 
   1   2  13      193.60      157.31     23.19 o 
   2   2  13       71.45       80.02     22.22 o 
   3   2  13     2710.40     2593.75     70.18 o 
   4   2  13      111.85      128.70     19.60 o 
   5   2  13       17.34       19.48      9.50 o 
   6   2  13      375.83      318.11     59.00 o 
   7   2  13      656.71      663.63     26.92 o 
  -8   3  13        0.98        5.06     10.12 o 
  -7   3  13      312.73      291.33     41.23 o 
  -6   3  13      134.93      145.85     25.92 o 
  -5   3  13      106.40      106.81     20.57 o 
  -4   3  13     1116.85     1103.98     41.98 o 
  -3   3  13     5776.56     5682.49     58.62 o 
  -2   3  13      146.42      149.64     18.53 o 
  -1   3  13      194.16      230.03     25.15 o 
   0   3  13     2172.24     2077.40     55.61 o 
   1   3  13       96.29       84.34     14.22 o 
   2   3  13     1975.71     1879.05     46.50 o 
   3   3  13        3.25       17.87      8.71 o 
   4   3  13       43.51       45.59     15.20 o 
   5   3  13      266.94      256.69     35.82 o 
   6   3  13      311.02      314.54     49.04 o 
   7   3  13       17.76       12.43     10.80 o 
  -8   4  13      290.82      278.52     52.82 o 
  -7   4  13     1387.84     1433.30     65.56 o 
  -6   4  13       68.21       54.99     13.23 o 
  -5   4  13      255.73      229.93     35.16 o 
  -4   4  13       70.94       75.15     15.58 o 
  -3   4  13      954.60      955.40     22.35 o 
  -2   4  13     1387.90     1394.98     36.02 o 
  -1   4  13     3873.11     3762.35     90.05 o 
   0   4  13       66.80       66.23     13.60 o 
   1   4  13     2392.39     2423.52     64.63 o 
   2   4  13      412.35      415.22     21.09 o 
   3   4  13      284.27      300.54     37.22 o 
   4   4  13     1487.10     1489.03     69.94 o 
   5   4  13      648.26      693.10     33.48 o 
   6   4  13     1345.18     1216.19     59.51 o 
   7   4  13       62.30       45.05     14.19 o 
  -8   5  13       39.11       34.22     18.09 o 
  -7   5  13     1724.14     1783.47     72.99 o 
  -6   5  13       44.43       75.88     16.91 o 
  -5   5  13     2266.86     2406.98    110.92 o 
  -4   5  13      245.81      242.40     32.90 o 
  -3   5  13      635.24      599.20     38.22 o 
  -2   5  13      278.40      302.03     33.08 o 
  -1   5  13       13.15       13.47      6.63 o 
   0   5  13      489.69      471.14     20.46 o 
   1   5  13     1148.46     1088.56     31.68 o 
   2   5  13     4376.32     4222.17    116.66 o 
   3   5  13     1207.26     1215.27     38.97 o 
   4   5  13     6672.42     7046.16    317.08 o 
   5   5  13        3.36       20.78     10.38 o 
   6   5  13      118.56       71.77     17.35 o 
   7   5  13       21.07       37.48     15.76 o 
  -8   6  13      320.46      226.55     39.85 o 
  -7   6  13       26.95       41.97     22.25 o 
  -6   6  13      452.26      410.84     57.00 o 
  -5   6  13     6434.54     6673.54    175.18 o 
  -4   6  13      318.50      324.47     40.13 o 
  -3   6  13     1475.82     1488.49     45.90 o 
  -2   6  13      608.07      611.91     16.98 o 
  -1   6  13       16.77       26.09      7.91 o 
   0   6  13      359.55      324.15     18.74 o 
   1   6  13     1019.76      931.01     37.71 o 
   2   6  13     3209.91     3261.93     59.57 o 
   3   6  13      442.90      384.82     44.38 o 
   4   6  13      225.21      246.70     32.82 o 
   5   6  13      342.28      349.68     45.70 o 
   6   6  13      433.43      476.16     83.79 o 
   7   6  13       56.04       60.37     22.61 o 
  -8   7  13       32.21       48.92     12.36 o 
  -7   7  13        0.66       10.22     18.45 o 
  -6   7  13     1555.00     1480.79     51.19 o 
  -5   7  13     2397.73     2225.66     66.97 o 
  -4   7  13      197.23      236.96     36.06 o 
  -3   7  13     2925.61     2930.17     92.83 o 
  -2   7  13       37.09       40.07      7.57 o 
  -1   7  13     1722.07     1657.66     46.06 o 
   0   7  13     7521.39     7596.68    126.66 o 
   1   7  13     1036.32     1015.22     18.88 o 
   2   7  13     7608.16     7666.07     84.82 o 
   3   7  13      876.90      846.63     38.27 o 
   4   7  13     1665.66     1658.33     50.58 o 
   5   7  13      372.47      341.13     43.28 o 
   6   7  13      146.72      132.61     29.97 o 
   7   7  13       82.38       66.45     44.12 o 
  -7   8  13      133.71      128.42     28.73 o 
  -6   8  13      171.10      159.54     28.74 o 
  -5   8  13      276.40      259.58     35.19 o 
  -4   8  13     1522.07     1535.33     73.64 o 
  -3   8  13     1607.13     1533.35     25.75 o 
  -2   8  13      131.59      130.69     18.25 o 
  -1   8  13     4463.28     4479.03     65.98 o 
   0   8  13    17769.72    18451.44    393.43 o 
   1   8  13      435.09      397.32     26.14 o 
   2   8  13       48.87       44.06     11.87 o 
   3   8  13        0.08       -5.00     11.76 o 
   4   8  13     2167.32     2240.71     72.80 o 
   5   8  13      695.42      646.10     97.96 o 
   6   8  13        1.52       28.93     11.60 o 
   7   8  13       13.94       25.37     23.34 o 
  -7   9  13       92.03       62.30     24.88 o 
  -6   9  13      333.57      297.70     48.01 o 
  -5   9  13       29.27       49.09     13.18 o 
  -4   9  13     5218.38     5166.34    113.08 o 
  -3   9  13       42.77       35.21     15.67 o 
  -2   9  13    19145.43    20343.65    152.72 o 
  -1   9  13     6209.98     6136.38     86.30 o 
   0   9  13      118.38      109.55     13.92 o 
   1   9  13     4823.79     4921.13     53.66 o 
   2   9  13     1049.64     1075.25     22.78 o 
   3   9  13       47.77       48.32     14.65 o 
   4   9  13       76.88       91.10     24.42 o 
   5   9  13      247.74      237.15     35.58 o 
   6   9  13       40.24       40.11     17.29 o 
  -7  10  13      206.17      241.11     63.58 o 
  -6  10  13       65.83       65.46     22.65 o 
  -5  10  13      246.11      219.27     35.05 o 
  -4  10  13     7865.68     8425.22    132.27 o 
  -3  10  13      371.00      381.91     22.15 o 
  -2  10  13        5.00       15.37      9.13 o 
  -1  10  13     1140.02     1082.34     21.04 o 
   0  10  13     2753.65     2752.68     52.51 o 
   1  10  13      178.35      213.01     21.68 o 
   2  10  13     6234.34     6560.98    233.47 o 
   3  10  13     2611.08     2524.99     77.71 o 
   4  10  13      710.21      697.45     30.57 o 
   5  10  13       23.22       32.87     20.37 o 
   6  10  13      384.43      335.00     71.72 o 
  -7  11  13       20.41       33.75     16.40 o 
  -6  11  13     1325.12     1412.08     85.33 o 
  -5  11  13      120.94      117.36     22.23 o 
  -4  11  13     2270.43     2246.39     76.22 o 
  -3  11  13     5853.02     6112.41    128.07 o 
  -2  11  13      192.88      155.41     22.09 o 
  -1  11  13     2484.14     2563.89     75.30 o 
   0  11  13     4104.11     4104.39     75.64 o 
   1  11  13      572.76      566.12     16.76 o 
   2  11  13     2603.58     2642.58     72.58 o 
   3  11  13      252.73      284.95     44.69 o 
   4  11  13     1902.80     1970.50     97.52 o 
   5  11  13      457.25      427.32     67.69 o 
   6  11  13        0.08       25.95     16.82 o 
  -7  12  13        2.38       38.49     16.15 o 
  -6  12  13     1607.67     1568.84    196.65 o 
  -5  12  13      984.54     1027.90     81.03 o 
  -4  12  13      378.73      413.53     30.51 o 
  -3  12  13      973.22      912.65     39.54 o 
  -2  12  13     1382.25     1459.08     49.56 o 
  -1  12  13      293.47      328.01     19.51 o 
   0  12  13       58.18       51.74      9.56 o 
   1  12  13      584.14      574.33     18.35 o 
   2  12  13     2613.55     2626.27     68.17 o 
   3  12  13        4.09       26.14     13.45 o 
   4  12  13     1076.79     1007.68     71.27 o 
   5  12  13       86.34       67.35     18.68 o 
   6  12  13     1003.45     1030.72     71.59 o 
  -7  13  13     1411.52     1487.46     77.44 o 
  -6  13  13       86.32      103.20     27.74 o 
  -5  13  13      616.21      609.32     72.75 o 
  -4  13  13     2077.44     2180.83     74.09 o 
  -3  13  13       81.29      110.72     19.72 o 
  -2  13  13       13.73       24.00      8.29 o 
  -1  13  13      367.13      375.80     14.91 o 
   0  13  13      735.32      794.56     48.37 o 
   1  13  13      667.08      627.19     30.89 o 
   2  13  13      536.02      550.31     30.87 o 
   3  13  13       24.95       46.96     13.64 o 
   4  13  13     2750.08     2875.56     94.94 o 
   5  13  13      108.33      101.09     20.73 o 
   6  13  13       27.19       11.53     14.79 o 
  -7  14  13      253.96      184.11     64.20 o 
  -6  14  13       12.30       17.33     12.48 o 
  -5  14  13       84.35       90.93     22.07 o 
  -4  14  13       44.72       67.18     22.93 o 
  -3  14  13      845.59      879.91     26.61 o 
  -2  14  13       21.77       25.90      6.95 o 
  -1  14  13      250.61      240.52     19.94 o 
   0  14  13       40.23       42.77      8.57 o 
   1  14  13      262.08      239.54     32.39 o 
   2  14  13       31.46       32.71     10.53 o 
   3  14  13      252.52      251.52     54.01 o 
   4  14  13      369.85      315.58     50.18 o 
   5  14  13       10.76       33.54     16.66 o 
   6  14  13       81.87       72.34     36.67 o 
  -6  15  13      496.62      418.23     90.94 o 
  -5  15  13     1259.26     1288.54     69.70 o 
  -4  15  13      107.96       91.62     19.42 o 
  -3  15  13       14.49       14.19     10.95 o 
  -2  15  13       43.71       36.63     10.44 o 
  -1  15  13     1001.62      981.26     31.76 o 
   0  15  13      920.13      961.58     39.10 o 
   1  15  13      421.25      392.43     25.86 o 
   2  15  13      786.22      812.59     27.38 o 
   3  15  13      259.27      197.10     41.81 o 
   4  15  13      851.78      885.68     71.14 o 
   5  15  13      927.82      929.37     50.45 o 
  -6  16  13        6.37       20.02     16.75 o 
  -5  16  13      139.08      132.61     32.80 o 
  -4  16  13     1507.26     1415.09     50.73 o 
  -3  16  13     1799.28     1780.68     73.37 o 
  -2  16  13      327.43      334.25     24.12 o 
  -1  16  13       83.60       68.10     14.21 o 
   0  16  13     1356.35     1388.19     32.60 o 
   1  16  13       45.28       49.76     14.13 o 
   2  16  13      191.38      211.47     29.79 o 
   3  16  13      371.14      388.60     65.57 o 
   4  16  13      515.61      577.94     81.71 o 
   5  16  13      629.54      654.15     99.56 o 
  -6  17  13       42.32       34.75     20.19 o 
  -5  17  13      676.28      688.03     91.52 o 
  -4  17  13      504.65      487.41     30.62 o 
  -3  17  13       90.80       62.07     13.11 o 
  -2  17  13      430.81      531.49     95.19 o 
  -1  17  13       37.13       56.40     11.25 o 
   0  17  13      127.37      128.55     19.46 o 
   1  17  13      384.09      341.99     42.07 o 
   2  17  13      797.24      822.06     32.75 o 
   3  17  13       66.25       78.97     21.68 o 
   4  17  13       15.57       22.52     13.45 o 
   5  17  13      110.57      103.33     35.52 o 
  -5  18  13      988.96     1012.66    142.21 o 
  -4  18  13      516.17      514.39     46.95 o 
  -3  18  13       14.23       40.25     18.70 o 
  -2  18  13     3223.03     3310.39    154.97 o 
  -1  18  13     1226.20     1313.16     90.49 o 
   0  18  13     1134.83     1111.64     41.17 o 
   1  18  13      519.12      580.51     49.00 o 
   2  18  13      560.73      590.57     73.21 o 
   3  18  13      143.78      115.89     31.01 o 
   4  18  13        9.56       20.83     16.89 o 
   5  18  13      449.66      536.89     92.96 o 
  -5  19  13      319.03      365.87     60.96 o 
  -4  19  13      427.10      465.21     85.46 o 
  -3  19  13       76.87       57.86     30.14 o 
  -2  19  13        0.62       20.57     21.29 o 
  -1  19  13       79.82       54.44     15.27 o 
   0  19  13       21.16       36.78     13.40 o 
   1  19  13       94.75       77.22     16.19 o 
   2  19  13       29.80       25.51     14.67 o 
   3  19  13      305.87      303.04     51.60 o 
   4  19  13      131.74       79.86     38.68 o 
  -5  20  13      223.86      180.09     48.24 o 
  -4  20  13      244.16      178.14     55.73 o 
  -3  20  13     1291.90     1342.40    125.67 o 
  -2  20  13      334.87      286.39     71.29 o 
  -1  20  13        0.41       -2.64     17.58 o 
   0  20  13      730.68      680.50     37.81 o 
   1  20  13      303.97      277.07     56.48 o 
   2  20  13        2.86       11.46     17.60 o 
   3  20  13     1293.49     1349.50    108.45 o 
   4  20  13       47.43       46.28     17.76 o 
  -4  21  13       37.30       33.37     22.73 o 
  -3  21  13      754.05      723.18     73.77 o 
  -2  21  13       56.17       56.84     18.21 o 
  -1  21  13     1069.19     1138.46     66.97 o 
   0  21  13       67.60       77.36     22.20 o 
   1  21  13     1042.90     1211.36     87.83 o 
   2  21  13      846.46      903.07     54.20 o 
   3  21  13       47.19       48.69     20.62 o 
  -4  22  13        8.02       20.83     22.27 o 
  -3  22  13        0.02      -26.90     26.90 o 
  -2  22  13       65.37       48.76     23.66 o 
  -1  22  13     2959.59     3251.22     57.55 o 
   0  22  13        0.02       17.79     17.04 o 
   1  22  13      170.45      158.32     40.01 o 
   2  22  13       64.28       61.39     29.01 o 
   3  22  13       49.63       55.85     18.51 o 
  -3  23  13      335.63      288.00     68.15 o 
  -2  23  13      525.21      485.94    103.08 o 
  -1  23  13      182.91      127.18     41.06 o 
   0  23  13       77.30       98.83     19.29 o 
   1  23  13     1773.69     2053.02     98.96 o 
   2  23  13       12.48       24.73     27.46 o 
  -2  24  13       79.14       96.35     39.43 o 
  -1  24  13       68.77      126.23     37.80 o 
   0  24  13       87.04       45.02     20.68 o 
   1  24  13      456.85      345.36     97.87 o 
   2  24  13      253.83      174.50     69.46 o 
  -1  25  13        0.87       34.48     28.12 o 
   0  25  13      656.78      765.06     51.21 o 
  -8   0  14       46.92       50.96     31.26 o 
  -7   0  14       63.17       58.59     22.29 o 
  -6   0  14      554.69      626.74    120.70 o 
  -5   0  14      942.57      955.86     34.84 o 
  -4   0  14     3836.15     3806.29    120.04 o 
  -3   0  14      354.28      408.26     41.00 o 
  -2   0  14     1656.30     1509.92     56.71 o 
  -1   0  14       41.44       43.63     18.56 o 
   0   0  14      188.59      183.20     33.42 o 
   1   0  14       24.53       30.70     14.58 o 
   2   0  14     3114.17     3232.94    122.86 o 
   3   0  14     2025.74     1952.24    122.33 o 
   4   0  14     1663.64     1777.01    119.40 o 
   5   0  14        6.80        8.90     16.31 o 
   6   0  14      511.54      467.26     97.80 o 
   7   0  14        7.32       31.37     17.96 o 
  -8   1  14      464.17      318.56     74.49 o 
  -7   1  14      397.65      398.96     30.73 o 
  -6   1  14      470.08      433.60     51.04 o 
  -5   1  14       51.50       63.35     11.07 o 
  -4   1  14       38.58       67.03     16.21 o 
  -3   1  14        3.78        8.52      8.54 o 
  -2   1  14     1106.32     1148.00     37.68 o 
  -1   1  14      127.33      109.62     14.80 o 
   0   1  14      771.30      753.73     30.09 o 
   1   1  14      838.65      832.02     19.03 o 
   2   1  14     1328.93     1302.43     35.04 o 
   3   1  14        9.84       13.53     11.81 o 
   4   1  14       18.70       19.98     11.11 o 
   5   1  14        9.92       21.60     13.38 o 
   6   1  14      376.42      343.97     54.30 o 
   7   1  14       47.85       36.35     16.16 o 
  -8   2  14        8.45        5.46     14.27 o 
  -7   2  14      296.19      299.69     42.98 o 
  -6   2  14      103.62      109.18     25.00 o 
  -5   2  14       29.74       29.13     10.60 o 
  -4   2  14     2145.77     1988.63     37.04 o 
  -3   2  14      988.67      963.49     26.50 o 
  -2   2  14     3120.44     2899.62     58.39 o 
  -1   2  14       19.43       15.35      8.24 o 
   0   2  14      870.25      906.36     22.30 o 
   1   2  14      249.79      257.94     33.10 o 
   2   2  14       10.99       16.86      8.52 o 
   3   2  14       79.64       71.71     14.50 o 
   4   2  14     1416.55     1386.62     31.32 o 
   5   2  14       52.67       48.15     15.71 o 
   6   2  14     2866.22     3394.70    174.92 o 
   7   2  14        9.37       23.56     19.72 o 
  -8   3  14      126.25       83.19     20.45 o 
  -7   3  14      119.06       81.01     31.88 o 
  -6   3  14     1531.78     1577.45     77.45 o 
  -5   3  14       55.26       45.22     15.85 o 
  -4   3  14     3629.39     3444.33    181.86 o 
  -3   3  14       53.40       49.38     10.75 o 
  -2   3  14     1706.36     1693.63     41.90 o 
  -1   3  14     2136.07     2135.02     51.87 o 
   0   3  14     1369.36     1273.71     35.83 o 
   1   3  14       11.17       16.27      7.58 o 
   2   3  14        0.55      -14.40     14.40 o 
   3   3  14       82.14       72.16     15.75 o 
   4   3  14     1092.63     1036.00     30.02 o 
   5   3  14       11.03       21.57      7.09 o 
   6   3  14       73.09       57.58     16.24 o 
   7   3  14       74.98       87.32     24.42 o 
  -7   4  14       93.57       88.89     18.61 o 
  -6   4  14     1973.22     2077.27    149.07 o 
  -5   4  14     1035.19     1027.71     48.28 o 
  -4   4  14     1727.51     1801.51     67.54 o 
  -3   4  14      131.30      110.34     17.20 o 
  -2   4  14      364.23      397.97     36.83 o 
  -1   4  14       59.77       71.33     11.71 o 
   0   4  14     1822.00     1826.42     43.87 o 
   1   4  14      599.82      597.17     20.35 o 
   2   4  14     1704.09     1632.74     49.34 o 
   3   4  14      383.64      388.39     54.44 o 
   4   4  14     1260.46     1279.11     26.66 o 
   5   4  14      234.31      217.26     41.84 o 
   6   4  14      404.89      414.66     30.79 o 
   7   4  14        7.07       24.32     16.46 o 
  -7   5  14      245.74      176.19     42.06 o 
  -6   5  14        4.97       27.66     18.85 o 
  -5   5  14       43.96       35.29     11.63 o 
  -4   5  14      308.83      351.91     46.18 o 
  -3   5  14     1204.89     1174.89     51.31 o 
  -2   5  14     1838.96     1824.32     43.89 o 
  -1   5  14      105.51      117.56     12.68 o 
   0   5  14      236.71      213.04     24.28 o 
   1   5  14      107.48      116.34     18.37 o 
   2   5  14     2612.49     2550.25     65.22 o 
   3   5  14       21.00       23.69     13.22 o 
   4   5  14      333.12      328.51     27.36 o 
   5   5  14        0.61       18.31      9.79 o 
   6   5  14        0.09       12.11     10.78 o 
   7   5  14      249.71      195.02     78.04 o 
  -7   6  14      130.03       86.86     19.14 o 
  -6   6  14     1122.16     1044.80     75.47 o 
  -5   6  14     3215.79     3268.75    116.76 o 
  -4   6  14      532.95      531.91     28.24 o 
  -3   6  14      585.45      601.46     21.77 o 
  -2   6  14     5306.09     5537.35     94.09 o 
  -1   6  14      414.14      409.92     19.40 o 
   0   6  14     4844.35     4695.83     82.57 o 
   1   6  14        5.14       14.57      9.05 o 
   2   6  14      320.15      322.26     21.58 o 
   3   6  14      501.07      530.69     30.40 o 
   4   6  14      743.48      700.62     27.98 o 
   5   6  14      260.41      250.11     49.58 o 
   6   6  14      328.75      295.56     60.89 o 
  -7   7  14       15.52       23.31     11.99 o 
  -6   7  14      159.41      127.32     23.92 o 
  -5   7  14      116.28      131.52     23.66 o 
  -4   7  14        0.37       13.56      8.00 o 
  -3   7  14      170.21      170.14     21.95 o 
  -2   7  14      491.31      479.68     22.82 o 
  -1   7  14        0.38       15.72      7.63 o 
   0   7  14     1695.30     1631.50     39.75 o 
   1   7  14       42.82       47.79      8.76 o 
   2   7  14     1501.84     1449.85     34.35 o 
   3   7  14       93.44      101.06     15.51 o 
   4   7  14     1325.45     1423.63     54.70 o 
   5   7  14      549.85      545.12     48.83 o 
   6   7  14       53.98       55.37     15.01 o 
  -7   8  14      165.04       79.25     30.23 o 
  -6   8  14      616.98      652.45     35.17 o 
  -5   8  14      226.20      247.81     33.24 o 
  -4   8  14     1289.39     1245.99     44.88 o 
  -3   8  14     7563.36     7517.93    141.00 o 
  -2   8  14     1974.67     1876.19     70.80 o 
  -1   8  14       88.10       92.81     13.26 o 
   0   8  14      152.99      168.45     20.35 o 
   1   8  14      674.49      652.19     18.28 o 
   2   8  14      787.15      690.53     21.05 o 
   3   8  14     1344.06     1454.47     67.78 o 
   4   8  14      562.95      611.75     40.62 o 
   5   8  14        4.37       17.84     12.28 o 
   6   8  14      196.82      179.27     34.85 o 
  -7   9  14       24.55       29.43     11.95 o 
  -6   9  14       15.45        7.66     12.49 o 
  -5   9  14     1064.94     1157.80     58.21 o 
  -4   9  14      169.51      181.80     23.97 o 
  -3   9  14     1546.31     1529.48     36.02 o 
  -2   9  14      339.63      327.96     23.15 o 
  -1   9  14     5754.87     5808.70    138.82 o 
   0   9  14      204.31      214.42     28.10 o 
   1   9  14      145.41      119.16     16.44 o 
   2   9  14        2.06       11.31      7.96 o 
   3   9  14      394.93      400.39     49.69 o 
   4   9  14        0.73       17.15     17.44 o 
   5   9  14       36.17       39.92     14.07 o 
   6   9  14      221.63      213.71     58.08 o 
  -7  10  14      110.07      122.78     33.58 o 
  -6  10  14        1.12       18.78     13.74 o 
  -5  10  14       25.08       -2.14     21.42 o 
  -4  10  14     1908.35     1976.66     62.27 o 
  -3  10  14      699.44      693.05     34.53 o 
  -2  10  14     9283.96    10064.81    109.38 o 
  -1  10  14     1461.73     1470.30     36.15 o 
   0  10  14      198.52      190.18     26.36 o 
   1  10  14     3029.70     3093.99     59.65 o 
   2  10  14      203.02      233.21     34.74 o 
   3  10  14       16.46       29.56     14.90 o 
   4  10  14     1217.39     1146.42     67.69 o 
   5  10  14       85.77      108.22     27.67 o 
   6  10  14     1491.49     1564.23     48.88 o 
  -7  11  14      243.09      199.82     48.55 o 
  -6  11  14       22.00       45.34     17.11 o 
  -5  11  14      156.14      169.57     33.36 o 
  -4  11  14      313.46      358.12     43.44 o 
  -3  11  14       26.66       29.23     11.52 o 
  -2  11  14        3.97       11.33      7.10 o 
  -1  11  14      378.13      372.24     25.01 o 
   0  11  14     1198.85     1157.46     19.85 o 
   1  11  14     2694.70     2692.59     53.95 o 
   2  11  14     1258.09     1166.45     36.61 o 
   3  11  14        0.19       19.52     12.89 o 
   4  11  14        0.08       26.14     12.08 o 
   5  11  14        0.06       -0.35     17.71 o 
   6  11  14      115.06       76.52     46.27 o 
  -7  12  14        0.29       49.83     17.05 o 
  -6  12  14     1212.09     1276.64     60.16 o 
  -5  12  14       69.29       44.74     19.62 o 
  -4  12  14     1825.02     1838.30     68.86 o 
  -3  12  14      433.55      427.23     25.44 o 
  -2  12  14      468.71      500.70     18.35 o 
  -1  12  14        0.19        2.63      8.64 o 
   0  12  14      392.49      354.77     19.29 o 
   1  12  14     3297.46     3264.05     72.43 o 
   2  12  14     2039.39     2053.33     69.63 o 
   3  12  14     1009.03     1038.92     36.67 o 
   4  12  14     1370.20     1409.41     64.11 o 
   5  12  14       35.31       41.07     17.82 o 
   6  12  14      226.56      191.98     46.90 o 
  -6  13  14     3076.39     3511.11    123.32 o 
  -5  13  14      207.94      224.42     46.61 o 
  -4  13  14       76.50       94.01     19.34 o 
  -3  13  14        0.44       10.33     22.90 o 
  -2  13  14      576.97      562.04     25.87 o 
  -1  13  14      317.47      305.53     19.48 o 
   0  13  14     1234.85     1183.46     41.55 o 
   1  13  14        1.32       10.20      7.26 o 
   2  13  14     1019.25      990.62     40.50 o 
   3  13  14     1898.72     1894.40     92.14 o 
   4  13  14       28.53       45.33     20.76 o 
   5  13  14      182.61      181.52     42.14 o 
  -6  14  14      828.38      852.09     75.26 o 
  -5  14  14      797.95      804.71     67.66 o 
  -4  14  14        7.52       15.17      8.96 o 
  -3  14  14      201.70      182.90     33.23 o 
  -2  14  14        7.46       15.10      7.34 o 
  -1  14  14       41.86       34.76     11.61 o 
   0  14  14      142.44      162.98     25.16 o 
   1  14  14      581.16      552.80     23.83 o 
   2  14  14      131.82      142.88     15.77 o 
   3  14  14       20.22       19.34     22.68 o 
   4  14  14       10.31       10.46      8.73 o 
   5  14  14      339.96      276.42     55.65 o 
  -6  15  14       21.59       27.05     26.45 o 
  -5  15  14      163.62      168.79     36.40 o 
  -4  15  14      174.21      173.86     35.09 o 
  -3  15  14      208.10      216.35     30.94 o 
  -2  15  14      255.51      271.01     17.32 o 
  -1  15  14     1486.56     1477.34     43.10 o 
   0  15  14      878.97      883.79     38.24 o 
   1  15  14       36.90       44.42     10.49 o 
   2  15  14       37.88       34.26     13.62 o 
   3  15  14       24.43       22.78     15.51 o 
   4  15  14      136.32       92.75     31.78 o 
   5  15  14       81.46       83.43     19.70 o 
  -6  16  14       65.96       80.68     23.51 o 
  -5  16  14       30.14       19.18     21.62 o 
  -4  16  14       59.08       81.67     19.87 o 
  -3  16  14      504.59      506.67     33.72 o 
  -2  16  14       16.99       16.27     10.49 o 
  -1  16  14      289.55      226.86     35.54 o 
   0  16  14      340.01      304.18     39.15 o 
   1  16  14      118.15      107.23     19.84 o 
   2  16  14      412.23      424.49     55.98 o 
   3  16  14        3.06       20.13      9.98 o 
   4  16  14        1.02       24.71     17.21 o 
   5  16  14       51.22       29.11     20.89 o 
  -5  17  14     1648.10     1871.64    140.41 o 
  -4  17  14      151.28      187.91     33.61 o 
  -3  17  14        4.29       13.71     13.30 o 
  -2  17  14      484.14      456.53     72.25 o 
  -1  17  14      750.00      766.61     25.56 o 
   0  17  14       19.48       18.83      8.38 o 
   1  17  14      383.71      290.23     50.01 o 
   2  17  14        0.45       11.95     10.44 o 
   3  17  14        8.21       26.19     10.39 o 
   4  17  14      161.92      120.72     39.49 o 
   5  17  14      155.45      165.70     32.13 o 
  -5  18  14      253.89      188.95     42.82 o 
  -4  18  14       13.87       39.92     14.45 o 
  -3  18  14      495.10      413.41    102.73 o 
  -2  18  14      203.19      181.85     35.07 o 
  -1  18  14       14.86       18.15     17.68 o 
   0  18  14      138.44      121.35     27.39 o 
   1  18  14       17.66       30.39     10.57 o 
   2  18  14        0.49        0.38     12.12 o 
   3  18  14      279.10      288.04     63.17 o 
   4  18  14       88.50       89.09     19.44 o 
  -5  19  14        0.27       18.38     13.76 o 
  -4  19  14      326.48      273.31     66.99 o 
  -3  19  14      390.53      362.21     67.40 o 
  -2  19  14        0.59      -13.64     23.74 o 
  -1  19  14       12.53       44.48     18.50 o 
   0  19  14       39.87       30.49     12.86 o 
   1  19  14      281.36      270.24     48.28 o 
   2  19  14      982.03     1056.75     60.58 o 
   3  19  14       12.87       20.08     25.71 o 
   4  19  14      291.37      287.51     73.07 o 
  -4  20  14      359.33      221.39     58.47 o 
  -3  20  14      279.55      315.76     47.65 o 
  -2  20  14       19.75       48.11     19.00 o 
  -1  20  14     1197.08     1368.74     94.40 o 
   0  20  14       77.61       58.55     24.01 o 
   1  20  14      415.76      375.20     28.54 o 
   2  20  14      448.04      480.76     26.47 o 
   3  20  14       38.98       32.78     16.39 o 
  -4  21  14        1.85       12.60     30.63 o 
  -3  21  14        9.71       22.89     22.81 o 
  -2  21  14       84.32       56.96     27.43 o 
  -1  21  14      239.43      156.80     27.05 o 
   0  21  14      571.23      592.67     35.15 o 
   1  21  14       31.91       36.50     21.48 o 
   2  21  14      494.67      515.42     28.64 o 
   3  21  14      102.67      109.56     26.01 o 
  -3  22  14      309.11      334.36     83.63 o 
  -2  22  14      395.73      383.93     71.74 o 
  -1  22  14      351.62      290.84     76.44 o 
   0  22  14       12.58       11.32     12.37 o 
   1  22  14      205.24      165.91     40.04 o 
   2  22  14      191.94      187.59     39.56 o 
  -3  23  14       13.45       47.28     21.01 o 
  -2  23  14       90.70       79.40     35.13 o 
  -1  23  14       89.27       78.66     20.18 o 
   0  23  14      974.78     1152.49     82.38 o 
   1  23  14      222.18      167.76     48.66 o 
   2  23  14      944.52     1035.08     64.50 o 
  -1  24  14       36.75       56.42     23.38 o 
   0  24  14      211.77      220.07     41.54 o 
  -7   1  15      548.14      458.89     55.84 o 
  -6   1  15      282.82      246.42     32.38 o 
  -5   1  15     2281.29     2259.85    108.76 o 
  -4   1  15        0.83       18.51     11.23 o 
  -3   1  15      534.77      495.63     23.65 o 
  -2   1  15      482.49      458.09     19.62 o 
  -1   1  15       38.84       39.89      8.86 o 
   0   1  15     1626.48     1720.64     40.30 o 
   1   1  15        8.54       20.16      9.74 o 
   2   1  15      959.75      927.62     22.22 o 
   3   1  15      909.51      919.37     40.64 o 
   4   1  15      627.69      646.20     35.56 o 
   5   1  15      306.95      301.95     43.68 o 
   6   1  15       21.50       18.85      8.58 o 
  -7   2  15      244.88      211.18     43.66 o 
  -6   2  15      573.49      591.08     37.34 o 
  -5   2  15      408.45      431.91     60.24 o 
  -4   2  15       14.66       30.49     10.96 o 
  -3   2  15      685.86      619.02     29.86 o 
  -2   2  15      620.39      546.26     22.22 o 
  -1   2  15      510.30      536.21     15.89 o 
   0   2  15      238.90      176.12     22.32 o 
   1   2  15      148.46      137.68     17.44 o 
   2   2  15      311.24      274.50     41.79 o 
   3   2  15        0.24        7.88     11.99 o 
   4   2  15        9.95        6.48      9.40 o 
   5   2  15       58.30       39.67     12.64 o 
   6   2  15       27.11       18.99      9.91 o 
  -7   3  15        3.89       16.48      8.58 o 
  -6   3  15       62.69       85.51     15.10 o 
  -5   3  15       87.28       93.69     18.48 o 
  -4   3  15     2977.08     2887.93     75.68 o 
  -3   3  15      934.88      915.10     22.62 o 
  -2   3  15     2988.37     2894.51     76.90 o 
  -1   3  15      774.07      847.63     28.00 o 
   0   3  15     1316.10     1341.36     30.64 o 
   1   3  15       86.14       95.84     14.37 o 
   2   3  15      652.14      697.23     24.38 o 
   3   3  15       18.10       40.66     13.40 o 
   4   3  15       98.35       92.93     27.17 o 
   5   3  15      139.48      127.87     21.79 o 
   6   3  15      355.47      306.63     51.07 o 
  -7   4  15      694.79      715.98     62.10 o 
  -6   4  15      294.79      276.47     51.89 o 
  -5   4  15       12.46       20.98      8.93 o 
  -4   4  15      341.26      317.36     43.56 o 
  -3   4  15      823.10      839.54     25.15 o 
  -2   4  15       38.79       45.76      9.72 o 
  -1   4  15      530.37      578.73     30.08 o 
   0   4  15        0.36       23.11      8.94 o 
   1   4  15      865.29      826.71     37.66 o 
   2   4  15     1062.50      982.21     31.02 o 
   3   4  15       10.48       18.58     12.65 o 
   4   4  15      994.12      977.66     28.21 o 
   5   4  15       61.61       48.73     16.97 o 
   6   4  15        4.99       19.94     11.03 o 
  -7   5  15       77.83       75.21     18.02 o 
  -6   5  15       25.30       46.72     11.32 o 
  -5   5  15      203.42      212.02     35.75 o 
  -4   5  15      191.38      200.51     28.55 o 
  -3   5  15      267.39      290.97     36.08 o 
  -2   5  15     2866.84     2847.52     57.67 o 
  -1   5  15       19.04       25.21      6.55 o 
   0   5  15     4084.11     4196.98     84.83 o 
   1   5  15        5.02       17.68      8.12 o 
   2   5  15     2669.20     2603.86     66.03 o 
   3   5  15      224.28      225.75     32.11 o 
   4   5  15      576.58      572.16     25.76 o 
   5   5  15       13.75       15.92      9.66 o 
   6   5  15      187.82      161.89     45.65 o 
  -7   6  15        0.04       23.70     12.42 o 
  -6   6  15      279.19      249.76     55.33 o 
  -5   6  15        1.46        6.21     11.06 o 
  -4   6  15      287.70      277.99     37.22 o 
  -3   6  15     1694.67     1617.13     46.44 o 
  -2   6  15       50.33       21.16     11.99 o 
  -1   6  15        2.96        5.18      7.36 o 
   0   6  15        0.23        1.98      8.98 o 
   1   6  15      298.49      256.25     36.33 o 
   2   6  15        1.02       31.43     17.77 o 
   3   6  15     1165.60     1105.66     42.49 o 
   4   6  15        5.92       27.02     11.34 o 
   5   6  15      122.13      105.63     40.64 o 
   6   6  15        1.20       26.84     16.19 o 
  -7   7  15      526.71      628.95     52.24 o 
  -6   7  15       62.22       63.47     12.57 o 
  -5   7  15        0.01       16.54      8.45 o 
  -4   7  15        0.75       16.58     18.49 o 
  -3   7  15       71.26       67.54     15.52 o 
  -2   7  15      572.20      515.78     32.76 o 
  -1   7  15      466.51      494.80     18.94 o 
   0   7  15     3156.91     3143.73     72.11 o 
   1   7  15      314.81      310.28     37.18 o 
   2   7  15     2989.24     3056.47     76.35 o 
   3   7  15      115.39      117.46     14.97 o 
   4   7  15      146.19      173.91     29.09 o 
   5   7  15      520.35      523.61     35.94 o 
   6   7  15       57.25       39.37     13.56 o 
  -7   8  15      341.21      275.61     57.92 o 
  -6   8  15      236.58      268.79     54.31 o 
  -5   8  15       30.43       32.30     11.74 o 
  -4   8  15      318.56      294.32     48.00 o 
  -3   8  15     1372.33     1418.58     42.85 o 
  -2   8  15      933.44      900.70     33.95 o 
  -1   8  15      587.18      585.10     17.49 o 
   0   8  15     1171.28     1216.48     37.61 o 
   1   8  15      255.61      275.84     35.46 o 
   2   8  15      406.23      450.44     62.51 o 
   3   8  15      527.14      505.27     27.02 o 
   4   8  15      469.62      474.46     29.16 o 
   5   8  15      775.56      872.41     75.89 o 
   6   8  15        5.61       29.88     15.20 o 
  -7   9  15        1.84       28.78     15.76 o 
  -6   9  15      358.66      284.57     50.45 o 
  -5   9  15      457.82      443.75     65.72 o 
  -4   9  15     1221.56     1185.31     51.21 o 
  -3   9  15       91.87       79.56     12.25 o 
  -2   9  15     2109.19     2048.09     67.32 o 
  -1   9  15      206.87      214.87     25.10 o 
   0   9  15     1456.11     1520.66     34.27 o 
   1   9  15      864.09      857.73     29.06 o 
   2   9  15      536.05      549.08     23.41 o 
   3   9  15       72.27       67.41     16.35 o 
   4   9  15      264.23      256.56     37.89 o 
   5   9  15     1778.99     1860.87     74.08 o 
   6   9  15      103.54       98.18     28.52 o 
  -7  10  15       62.23       34.86     27.04 o 
  -6  10  15      677.35      619.56     77.19 o 
  -5  10  15      145.59      134.95     26.17 o 
  -4  10  15      817.94      855.35     30.44 o 
  -3  10  15      585.17      549.72     47.54 o 
  -2  10  15     3919.55     3973.94     99.80 o 
  -1  10  15       71.20       45.96      9.61 o 
   0  10  15      472.25      488.85     25.65 o 
   1  10  15        9.73       18.76      7.12 o 
   2  10  15      113.90      104.88     17.90 o 
   3  10  15      889.34      951.21     30.57 o 
   4  10  15       12.46       22.87     10.42 o 
   5  10  15        0.05       -3.43     14.32 o 
   6  10  15       16.52       11.58     12.89 o 
  -6  11  15       37.28       43.16     22.65 o 
  -5  11  15      764.49      772.51     34.58 o 
  -4  11  15     1261.82     1280.38     54.62 o 
  -3  11  15      880.53      878.63     27.96 o 
  -2  11  15        1.49        3.03      7.52 o 
  -1  11  15     1883.89     1830.97     44.04 o 
   0  11  15       68.51       77.27     14.69 o 
   1  11  15       18.45       39.26     11.65 o 
   2  11  15       57.26       74.92     16.95 o 
   3  11  15      170.95      155.02     34.86 o 
   4  11  15      178.98      189.89     37.37 o 
   5  11  15       16.13       22.38     11.74 o 
  -6  12  15      379.44      314.26     64.83 o 
  -5  12  15      250.94      221.29     41.20 o 
  -4  12  15     1028.18     1099.04     39.67 o 
  -3  12  15      201.94      184.38     23.07 o 
  -2  12  15      248.24      225.22     32.30 o 
  -1  12  15     2012.94     2050.15     49.24 o 
   0  12  15       77.97       76.21     11.37 o 
   1  12  15     1881.21     1914.11     49.75 o 
   2  12  15     1101.13     1178.08     35.70 o 
   3  12  15       54.54       44.31     15.78 o 
   4  12  15       35.02       59.70     18.56 o 
   5  12  15       28.36       24.92     11.20 o 
  -6  13  15       57.47       42.10     20.21 o 
  -5  13  15      188.99      112.14     35.81 o 
  -4  13  15      204.04      190.02     34.39 o 
  -3  13  15      408.59      378.37     25.21 o 
  -2  13  15     1326.33     1411.01     51.02 o 
  -1  13  15      466.99      476.45     25.77 o 
   0  13  15      482.08      483.08     27.35 o 
   1  13  15        0.30       12.42     11.35 o 
   2  13  15       73.29       58.56     22.60 o 
   3  13  15        3.65       11.00     16.11 o 
   4  13  15      586.60      613.78     44.26 o 
   5  13  15      176.23      173.43     30.72 o 
  -6  14  15      149.77       95.54     30.21 o 
  -5  14  15       11.55       32.09     16.22 o 
  -4  14  15        8.50       21.96     16.10 o 
  -3  14  15     1080.42     1096.10     81.06 o 
  -2  14  15       62.91       56.99     16.40 o 
  -1  14  15     1124.05     1093.59     21.03 o 
   0  14  15      214.05      226.56     30.94 o 
   1  14  15      978.12      897.15     25.41 o 
   2  14  15        0.80        7.37     11.11 o 
   3  14  15     1816.89     1780.25    105.85 o 
   4  14  15       11.76       13.02     13.71 o 
   5  14  15      202.54      191.14     32.57 o 
  -6  15  15       11.15       34.28     23.99 o 
  -5  15  15        0.51       18.77     16.16 o 
  -4  15  15      759.30      828.83    108.49 o 
  -3  15  15      160.35      170.95     29.64 o 
  -2  15  15      607.61      661.48     32.97 o 
  -1  15  15       71.09       61.57     14.05 o 
   0  15  15      294.91      258.70     36.57 o 
   1  15  15       28.98       17.32     10.70 o 
   2  15  15      547.17      521.55     35.24 o 
   3  15  15        5.05       15.37     12.51 o 
   4  15  15      536.72      580.38     39.00 o 
   5  15  15        8.75       22.92     15.95 o 
  -5  16  15      632.56      635.19     48.40 o 
  -4  16  15        4.89       12.07     12.66 o 
  -3  16  15      252.35      253.43     46.40 o 
  -2  16  15        6.78       24.73      9.81 o 
  -1  16  15      317.27      315.60     43.16 o 
   0  16  15      267.56      242.33     35.49 o 
   1  16  15      578.52      587.02     27.26 o 
   2  16  15      945.97     1032.44     44.46 o 
   3  16  15      263.08      253.44     48.49 o 
   4  16  15      120.62      111.29     35.00 o 
  -5  17  15        1.37       20.69     14.11 o 
  -4  17  15       28.04       38.07     12.22 o 
  -3  17  15      139.03      122.72     29.93 o 
  -2  17  15      579.22      523.13     93.33 o 
  -1  17  15       61.28       41.81     16.89 o 
   0  17  15      624.92      633.38     34.85 o 
   1  17  15        3.02        6.70      9.70 o 
   2  17  15      165.25      159.26     26.48 o 
   3  17  15       70.51       73.95     21.37 o 
   4  17  15       19.61       22.57     19.98 o 
  -5  18  15       39.76      120.02     41.52 o 
  -4  18  15     1219.15     1204.65    103.39 o 
  -3  18  15      338.28      329.82     67.31 o 
  -2  18  15      657.49      642.64     60.69 o 
  -1  18  15      139.06      133.17     27.17 o 
   0  18  15     1117.68     1100.09     32.51 o 
   1  18  15       96.05      129.73     25.46 o 
   2  18  15       48.03       31.11     11.84 o 
   3  18  15      195.99      158.92     48.27 o 
   4  18  15       30.20       42.83     11.76 o 
  -4  19  15      193.57      172.15     49.51 o 
  -3  19  15        0.03        7.86     17.71 o 
  -2  19  15      581.21      568.15     98.29 o 
  -1  19  15       15.03       17.04     11.94 o 
   0  19  15       58.45       25.85     16.58 o 
   1  19  15      159.79      152.49     25.27 o 
   2  19  15     1913.36     1906.15     48.16 o 
   3  19  15      126.14      104.53     28.90 o 
  -4  20  15       29.10       26.24     18.07 o 
  -3  20  15       15.88       29.88     21.97 o 
  -2  20  15      163.87      142.02     47.92 o 
  -1  20  15      136.19      125.84     26.80 o 
   0  20  15      430.67      414.97     69.27 o 
   1  20  15      409.45      397.36     31.62 o 
   2  20  15       38.14       27.60     11.61 o 
   3  20  15       32.69       26.02     20.92 o 
  -3  21  15       34.39       34.65     18.73 o 
  -2  21  15      362.22      365.30     95.48 o 
  -1  21  15      282.17      247.22     72.66 o 
   0  21  15       37.64       22.76     12.03 o 
   1  21  15        7.11        0.07     20.33 o 
   2  21  15        3.00       13.57     11.53 o 
  -3  22  15      260.92      210.91     62.39 o 
  -2  22  15      102.42      106.77     28.66 o 
  -1  22  15      558.26      481.72     99.59 o 
   0  22  15        8.97       13.34     13.64 o 
   1  22  15      280.38      335.41     64.68 o 
   2  22  15       27.96       22.79     16.71 o 
  -1  23  15      101.38       56.33     33.48 o 
   0  23  15      162.06      204.60     42.92 o 
  -7   0  16       31.07       57.52     26.42 o 
  -6   0  16     1708.94     1712.60    127.65 o 
  -5   0  16       10.19       42.49     30.96 o 
  -4   0  16     2642.17     2739.13    115.07 o 
  -3   0  16     3318.55     3383.33    120.37 o 
  -2   0  16      596.15      616.14     32.56 o 
  -1   0  16      465.57      526.37     28.47 o 
   0   0  16     2453.44     2153.29     90.00 o 
   1   0  16     2243.70     2239.06     65.25 o 
   2   0  16        2.11        9.90     11.00 o 
   3   0  16      379.88      297.19     75.35 o 
   4   0  16      533.81      560.41     46.70 o 
   5   0  16     1052.78     1074.19     48.98 o 
   6   0  16        2.91       12.43     16.45 o 
  -7   1  16        7.70       -0.70     17.70 o 
  -6   1  16       75.67       83.70     20.59 o 
  -5   1  16       62.67       71.13     12.85 o 
  -4   1  16      394.19      402.50     47.17 o 
  -3   1  16      723.69      648.01     21.06 o 
  -2   1  16     3846.58     3658.18     73.58 o 
  -1   1  16     1448.30     1513.88     27.90 o 
   0   1  16      298.32      328.77     44.44 o 
   1   1  16       20.06       39.56     11.61 o 
   2   1  16     2669.59     2730.36    104.76 o 
   3   1  16     1089.77     1065.71     32.68 o 
   4   1  16        0.65       16.11     10.33 o 
   5   1  16      311.17      354.93     62.08 o 
   6   1  16      183.91      151.17     34.10 o 
  -7   2  16       25.77       31.93     13.98 o 
  -6   2  16      277.28      237.74     38.40 o 
  -5   2  16        2.14       24.42     10.63 o 
  -4   2  16        1.63       19.69     12.62 o 
  -3   2  16     2065.25     2055.17     52.43 o 
  -2   2  16       72.05       88.12     13.64 o 
  -1   2  16       72.78       67.70     12.37 o 
   0   2  16        1.74        9.53      9.16 o 
   1   2  16        4.78       14.70     10.25 o 
   2   2  16      452.88      404.42     28.75 o 
   3   2  16     3289.19     3371.66    105.48 o 
   4   2  16      499.78      436.61     66.87 o 
   5   2  16       33.44       27.67     12.72 o 
   6   2  16      149.62      123.14     22.78 o 
  -7   3  16      106.84       82.83     23.19 o 
  -6   3  16      576.36      645.80     46.26 o 
  -5   3  16      257.90      262.63     43.70 o 
  -4   3  16      573.46      517.31     49.87 o 
  -3   3  16      381.05      346.10     40.77 o 
  -2   3  16      505.40      365.52     29.65 o 
  -1   3  16      551.09      506.91     17.22 o 
   0   3  16      164.11      121.27     15.55 o 
   1   3  16     3124.98     3090.71     77.37 o 
   2   3  16      277.56      335.08     50.37 o 
   3   3  16       19.28        9.93     14.89 o 
   4   3  16       24.00       23.61     12.21 o 
   5   3  16     3096.43     3030.30    111.30 o 
   6   3  16        0.00        4.49      8.85 o 
  -7   4  16       16.71       25.60     13.40 o 
  -6   4  16      160.63      185.27     33.53 o 
  -5   4  16      238.26      227.15     51.78 o 
  -4   4  16      126.82      105.85     26.48 o 
  -3   4  16     1205.42     1151.08     41.22 o 
  -2   4  16        0.50       -0.15      9.32 o 
  -1   4  16     2087.25     1949.67     34.27 o 
   0   4  16       20.31       17.35      7.93 o 
   1   4  16     3131.00     3050.67     64.34 o 
   2   4  16      105.79       98.64     24.62 o 
   3   4  16     1137.16     1101.35     29.82 o 
   4   4  16     1427.31     1398.94     44.75 o 
   5   4  16      526.06      507.73     53.86 o 
   6   4  16      361.31      291.57     54.75 o 
  -7   5  16      218.04      253.12     39.26 o 
  -6   5  16       34.30       64.30     14.33 o 
  -5   5  16      419.78      359.03     71.21 o 
  -4   5  16      494.04      459.43     27.85 o 
  -3   5  16      341.00      303.56     40.08 o 
  -2   5  16      198.39      188.38     22.13 o 
  -1   5  16     1770.78     1816.12     45.82 o 
   0   5  16      140.12      112.79     15.26 o 
   1   5  16      709.88      733.89     37.16 o 
   2   5  16      946.77      918.97     40.36 o 
   3   5  16       13.24       22.24     11.53 o 
   4   5  16      154.87      137.62     26.86 o 
   5   5  16      148.84      142.11     24.17 o 
   6   5  16        0.03       18.41     11.25 o 
  -7   6  16      266.26      194.24     51.14 o 
  -6   6  16        5.60        9.83     12.29 o 
  -5   6  16       50.67       56.36     13.09 o 
  -4   6  16       33.00       33.73     12.36 o 
  -3   6  16      644.84      730.27     37.62 o 
  -2   6  16     3992.47     4100.18     83.23 o 
  -1   6  16     2940.95     3020.67     86.01 o 
   0   6  16      579.80      575.74     24.14 o 
   1   6  16      496.36      540.11     24.96 o 
   2   6  16       39.67       51.72     16.70 o 
   3   6  16      144.03      175.62     25.10 o 
   4   6  16      322.29      272.99     48.99 o 
   5   6  16       43.89       54.04     16.15 o 
   6   6  16        0.54        8.95     13.98 o 
  -7   7  16      179.47      154.49     33.39 o 
  -6   7  16        1.86       34.38     19.15 o 
  -5   7  16      813.00      876.79     29.32 o 
  -4   7  16       12.98       26.55      7.87 o 
  -3   7  16      718.83      704.28     37.80 o 
  -2   7  16      182.17      168.90     19.21 o 
  -1   7  16      678.15      697.91     35.93 o 
   0   7  16     2335.48     2260.02     54.54 o 
   1   7  16      403.60      369.03     25.55 o 
   2   7  16      515.01      498.39     28.54 o 
   3   7  16      330.35      299.56     41.53 o 
   4   7  16       28.65       29.51     13.31 o 
   5   7  16       79.75      109.03     27.60 o 
   6   7  16       13.92       29.68     14.42 o 
  -7   8  16      135.01      109.27     40.41 o 
  -6   8  16      398.99      462.72     83.49 o 
  -5   8  16      136.47      117.80     27.65 o 
  -4   8  16       36.54       34.70     11.88 o 
  -3   8  16       10.57       13.82     10.36 o 
  -2   8  16       78.04       64.21     10.75 o 
  -1   8  16      416.69      418.83     38.26 o 
   0   8  16     1809.76     1849.57     45.37 o 
   1   8  16       18.20       29.93      9.46 o 
   2   8  16      367.19      353.86     25.59 o 
   3   8  16       13.34       28.50      9.48 o 
   4   8  16        0.86       12.81     11.61 o 
   5   8  16       94.86       98.38     27.44 o 
   6   8  16      477.19      329.06     97.45 o 
  -6   9  16       48.74       28.25      9.42 o 
  -5   9  16     1377.47     1308.08     67.71 o 
  -4   9  16        6.89       13.64      9.44 o 
  -3   9  16       77.52       84.77     17.75 o 
  -2   9  16       48.48       56.57      9.22 o 
  -1   9  16      452.94      439.46     23.69 o 
   0   9  16       17.94       38.70     10.00 o 
   1   9  16     1015.73     1033.78     26.57 o 
   2   9  16     1226.48     1240.77     48.77 o 
   3   9  16      670.39      686.93     41.80 o 
   4   9  16        1.94       21.09     13.83 o 
   5   9  16       58.26       30.54     13.57 o 
  -6  10  16        1.32       17.99      9.93 o 
  -5  10  16        1.71       -0.30     11.16 o 
  -4  10  16      684.06      705.60     53.02 o 
  -3  10  16       32.25       36.23      9.59 o 
  -2  10  16        5.67        6.18      7.35 o 
  -1  10  16       10.43       32.35     12.35 o 
   0  10  16      771.08      810.29     46.19 o 
   1  10  16      295.99      330.30     25.41 o 
   2  10  16      579.48      512.67     29.61 o 
   3  10  16      569.25      640.87     31.76 o 
   4  10  16      648.50      534.13     98.10 o 
   5  10  16        0.11       -1.60     20.68 o 
  -6  11  16       33.83       32.15     20.83 o 
  -5  11  16      101.33       64.42     22.02 o 
  -4  11  16      282.24      250.59     36.92 o 
  -3  11  16      239.16      252.46     34.15 o 
  -2  11  16       67.28       53.81     13.15 o 
  -1  11  16      259.68      251.40     29.18 o 
   0  11  16       14.78       21.50      6.47 o 
   1  11  16      659.23      620.42     25.30 o 
   2  11  16      575.20      583.13     86.87 o 
   3  11  16       75.46       65.97     28.46 o 
   4  11  16       31.33       37.54     15.95 o 
   5  11  16       93.62      105.06     24.66 o 
  -6  12  16      726.29      771.96     68.66 o 
  -5  12  16      502.28      494.65     33.36 o 
  -4  12  16      344.13      336.78     45.74 o 
  -3  12  16      517.81      582.64     26.89 o 
  -2  12  16        0.70       23.75      6.51 o 
  -1  12  16       28.93       23.61     10.73 o 
   0  12  16       42.39       48.11     10.11 o 
   1  12  16     1342.26     1401.34     56.28 o 
   2  12  16      101.11      130.16     24.13 o 
   3  12  16     2423.30     2601.71    126.88 o 
   4  12  16       64.44       71.46     19.75 o 
   5  12  16      114.43       99.29     26.56 o 
  -6  13  16        0.39       33.70     20.55 o 
  -5  13  16      252.08      299.39     65.17 o 
  -4  13  16      970.31     1023.86     82.05 o 
  -3  13  16      539.24      582.96     30.75 o 
  -2  13  16      153.44      150.11     19.75 o 
  -1  13  16       38.45       28.04      8.43 o 
   0  13  16        0.19       12.26      9.02 o 
   1  13  16     1071.21      954.03     45.88 o 
   2  13  16        3.39       21.39     14.08 o 
   3  13  16      314.24      309.37     53.10 o 
   4  13  16      256.37      237.93     50.95 o 
   5  13  16     1229.94     1302.07     66.21 o 
  -6  14  16       66.20       47.59     20.26 o 
  -5  14  16      223.48      230.12     56.07 o 
  -4  14  16      181.94      189.38     36.34 o 
  -3  14  16      107.34      103.20     22.38 o 
  -2  14  16      572.09      583.59     22.38 o 
  -1  14  16     2472.18     2601.64     82.19 o 
   0  14  16        8.83       24.53      8.44 o 
   1  14  16      415.09      471.98     25.58 o 
   2  14  16       86.03       55.78     17.24 o 
   3  14  16      217.53      185.53     38.40 o 
   4  14  16      185.51      161.09     34.05 o 
  -5  15  16        0.09       16.91     14.02 o 
  -4  15  16       83.55       55.17     13.50 o 
  -3  15  16      419.68      457.53     22.10 o 
  -2  15  16     3906.00     3972.64     97.46 o 
  -1  15  16      211.61      173.37     29.73 o 
   0  15  16        3.02       10.21     14.51 o 
   1  15  16      763.37      762.56     26.31 o 
   2  15  16      816.27      805.57     51.99 o 
   3  15  16      686.11      735.51     40.44 o 
   4  15  16      297.32      284.52     63.50 o 
  -5  16  16      100.72       85.18     25.31 o 
  -4  16  16       36.30       48.75     16.61 o 
  -3  16  16     1272.59     1297.72     62.95 o 
  -2  16  16      832.18      893.42     58.46 o 
  -1  16  16       64.09       52.41     13.63 o 
   0  16  16     1930.48     2010.77     80.97 o 
   1  16  16       10.68       26.43     10.75 o 
   2  16  16        2.14        9.61     18.49 o 
   3  16  16       41.21       36.01     18.60 o 
   4  16  16     1299.13     1500.55    153.43 o 
  -5  17  16      821.30      866.98    105.07 o 
  -4  17  16        8.67       28.10     10.38 o 
  -3  17  16      171.61      124.11     23.00 o 
  -2  17  16      126.47      124.84     26.13 o 
  -1  17  16      334.92      290.20     53.98 o 
   0  17  16      179.66      191.13     23.00 o 
   1  17  16        0.05       16.06     10.61 o 
   2  17  16     2076.86     2326.72     70.94 o 
   3  17  16      166.06      162.75     51.37 o 
   4  17  16       17.22       39.75     19.28 o 
  -4  18  16      305.26      361.29     26.06 o 
  -3  18  16        3.09       44.59     20.34 o 
  -2  18  16       18.72       35.68     15.73 o 
  -1  18  16      464.92      475.30     35.12 o 
   0  18  16      116.43      131.54     23.67 o 
   1  18  16      439.42      450.73     78.54 o 
   2  18  16       14.50        8.34     10.99 o 
   3  18  16       13.54       11.41     18.78 o 
  -4  19  16       72.48      115.83     41.77 o 
  -3  19  16      201.05      207.70     60.76 o 
  -2  19  16       20.50       38.33     21.97 o 
  -1  19  16      140.84       86.81     21.77 o 
   0  19  16      524.51      494.84     46.45 o 
   1  19  16     1162.90     1191.79     53.02 o 
   2  19  16       58.77       48.73     16.23 o 
   3  19  16      412.38      378.27     61.94 o 
  -3  20  16      108.23       89.43     33.06 o 
  -2  20  16       12.20       18.73     18.82 o 
  -1  20  16      121.95      107.16     32.12 o 
   0  20  16       70.86       71.28     21.41 o 
   1  20  16       90.53       95.13     25.22 o 
   2  20  16       59.42       79.96     20.30 o 
  -2  21  16      681.59      805.30    132.18 o 
  -1  21  16        8.62        1.66     21.77 o 
   0  21  16      303.64      254.29     81.61 o 
   1  21  16       20.74       25.93     18.44 o 
  -1  22  16       88.83       71.62     31.98 o 
   0  22  16       39.32       39.11     21.95 o 
  -7   1  17      499.28      353.34     67.63 o 
  -6   1  17      820.15      832.71     60.79 o 
  -5   1  17      867.55      960.31    111.45 o 
  -4   1  17     1214.37     1154.21     43.26 o 
  -3   1  17      211.90      250.93     31.76 o 
  -2   1  17      454.99      336.46     35.93 o 
  -1   1  17     1084.95     1012.14     36.47 o 
   0   1  17      791.34      655.15     22.71 o 
   1   1  17        1.76       24.40     11.75 o 
   2   1  17      310.05      323.33     48.35 o 
   3   1  17        0.07       23.49     11.75 o 
   4   1  17      104.73      110.13     27.70 o 
   5   1  17       96.05      104.92     19.17 o 
   6   1  17      267.82      257.42     42.03 o 
  -7   2  17        6.71       15.93     16.75 o 
  -6   2  17      402.74      327.80     65.06 o 
  -5   2  17      393.89      318.27     53.93 o 
  -4   2  17      106.20      120.89     18.86 o 
  -3   2  17     1022.07     1028.41     28.54 o 
  -2   2  17      448.62      412.41     39.34 o 
  -1   2  17      292.62      310.87     35.82 o 
   0   2  17     2831.63     2544.10     58.40 o 
   1   2  17     2012.79     1772.76     45.11 o 
   2   2  17      216.24      174.27     30.89 o 
   3   2  17       61.16       55.21     16.21 o 
   4   2  17       85.19       67.03     16.89 o 
   5   2  17      186.84      141.67     22.58 o 
   6   2  17       10.81       16.54     14.59 o 
  -7   3  17      883.97      921.21     64.94 o 
  -6   3  17      887.71      895.78     81.77 o 
  -5   3  17        3.87        9.18     13.20 o 
  -4   3  17      799.00      760.62     30.26 o 
  -3   3  17     1124.34     1168.63     46.31 o 
  -2   3  17      459.16      476.33     27.24 o 
  -1   3  17     3463.09     3339.85     69.19 o 
   0   3  17      851.79      882.78     31.89 o 
   1   3  17      914.43      961.53     57.96 o 
   2   3  17     1921.42     1741.98     68.66 o 
   3   3  17      948.96      882.53     26.99 o 
   4   3  17       46.11       31.91     11.41 o 
   5   3  17        0.71        7.76     14.41 o 
   6   3  17      140.16      155.32     27.14 o 
  -7   4  17      506.32      405.58     72.03 o 
  -6   4  17       10.47        8.25     16.74 o 
  -5   4  17      340.03      346.38     43.92 o 
  -4   4  17     2132.79     2195.05     88.08 o 
  -3   4  17      345.22      297.33     40.01 o 
  -2   4  17       22.48       28.45     11.44 o 
  -1   4  17        8.50       24.12     10.68 o 
   0   4  17     1184.13     1162.11     35.23 o 
   1   4  17      211.82      213.03     32.60 o 
   2   4  17       34.46       30.76      9.95 o 
   3   4  17      513.92      506.64     64.49 o 
   4   4  17      305.05      282.21     52.89 o 
   5   4  17      197.70      181.68     32.81 o 
  -7   5  17        0.92       19.99     15.31 o 
  -6   5  17      662.33      679.84     36.49 o 
  -5   5  17     2895.40     2898.99    123.07 o 
  -4   5  17       81.15       69.37     15.99 o 
  -3   5  17     2139.32     2046.90     81.17 o 
  -2   5  17     4728.90     4875.34    176.78 o 
  -1   5  17      292.24      346.96     40.66 o 
   0   5  17      555.04      579.22     19.78 o 
   1   5  17      435.22      393.36     30.56 o 
   2   5  17      218.95      252.57     34.99 o 
   3   5  17      234.41      219.63     35.15 o 
   4   5  17      898.81      902.79     54.80 o 
   5   5  17     2341.94     2458.66     93.42 o 
  -6   6  17       17.60       20.90     17.96 o 
  -5   6  17        2.72        6.25     13.82 o 
  -4   6  17     1132.92     1275.30     66.08 o 
  -3   6  17     1800.73     1901.02     75.74 o 
  -2   6  17       18.10       18.30      9.84 o 
  -1   6  17        3.86       24.31      7.08 o 
   0   6  17      594.89      648.89     41.30 o 
   1   6  17       10.84       15.79     12.26 o 
   2   6  17        3.10       22.00      9.13 o 
   3   6  17     1795.68     1822.08     56.13 o 
   4   6  17       36.54       40.88     14.79 o 
   5   6  17       12.53       26.28     12.23 o 
  -6   7  17       49.60       65.87     15.02 o 
  -5   7  17       88.03      109.59     23.06 o 
  -4   7  17       84.67       88.07     15.59 o 
  -3   7  17     1071.03     1106.18     38.67 o 
  -2   7  17     1337.57     1360.07     31.88 o 
  -1   7  17      503.31      520.47     20.16 o 
   0   7  17      450.92      451.18     29.32 o 
   1   7  17     2737.40     2826.98     72.53 o 
   2   7  17     1139.16     1196.44     54.24 o 
   3   7  17     1343.14     1436.76     47.63 o 
   4   7  17       21.07       20.86      9.62 o 
   5   7  17        1.86        9.35     13.69 o 
  -6   8  17      178.19      147.58     40.78 o 
  -5   8  17      140.99      103.89     20.73 o 
  -4   8  17        1.65       11.17     13.06 o 
  -3   8  17      358.47      349.15     48.42 o 
  -2   8  17      241.84      241.96     31.82 o 
  -1   8  17     3962.46     3964.14    102.45 o 
   0   8  17       29.64       50.02     10.55 o 
   1   8  17     4062.55     4172.11    129.21 o 
   2   8  17      153.01      163.98     19.44 o 
   3   8  17      647.75      643.45     48.66 o 
   4   8  17      817.44      830.12     56.51 o 
   5   8  17        7.85       44.24     18.92 o 
  -6   9  17       19.33       29.29     13.65 o 
  -5   9  17     1849.60     1818.37     73.42 o 
  -4   9  17      286.38      277.12     42.81 o 
  -3   9  17        0.09        8.78     10.75 o 
  -2   9  17     1081.74      919.38     42.01 o 
  -1   9  17      315.66      306.80     23.77 o 
   0   9  17        1.79        5.77      9.04 o 
   1   9  17      186.54      204.87     28.03 o 
   2   9  17       74.75       66.08     12.13 o 
   3   9  17       16.64       37.19     21.35 o 
   4   9  17       65.86       66.87     25.71 o 
   5   9  17      703.45      867.84     74.11 o 
  -6  10  17      193.37      185.01     41.73 o 
  -5  10  17        9.59       30.40     10.98 o 
  -4  10  17       71.10       80.08     16.24 o 
  -3  10  17     2401.65     2468.18     88.53 o 
  -2  10  17      120.31       96.67     20.09 o 
  -1  10  17      540.22      533.94     29.54 o 
   0  10  17       38.78       44.11      7.42 o 
   1  10  17      393.62      366.82     47.60 o 
   2  10  17       86.75       76.50     19.37 o 
   3  10  17      826.93      818.34     84.14 o 
   4  10  17      275.12      270.66     72.36 o 
   5  10  17        7.09       15.88     18.47 o 
  -6  11  17      374.07      346.26     77.68 o 
  -5  11  17      215.11      200.02     35.83 o 
  -4  11  17      151.43      139.55     26.10 o 
  -3  11  17       10.60       12.81      7.83 o 
  -2  11  17      128.66      135.90     17.99 o 
  -1  11  17      641.80      634.55     19.99 o 
   0  11  17      117.76      120.09     18.26 o 
   1  11  17      558.05      513.71     22.91 o 
   2  11  17        6.13       20.16     16.68 o 
   3  11  17      375.33      299.16     66.30 o 
   4  11  17       11.61       53.96     20.58 o 
   5  11  17      136.55      203.84     37.97 o 
  -6  12  17      211.66      138.95     38.35 o 
  -5  12  17      377.77      309.77     61.63 o 
  -4  12  17      509.16      586.41     37.03 o 
  -3  12  17      199.56      217.41     34.92 o 
  -2  12  17      435.13      434.15     24.95 o 
  -1  12  17      298.05      302.53     43.73 o 
   0  12  17      972.43     1043.36     36.25 o 
   1  12  17     1236.27     1223.65     60.84 o 
   2  12  17      439.30      444.14     60.51 o 
   3  12  17      170.66      207.06     32.17 o 
   4  12  17      220.26      253.94     49.06 o 
  -5  13  17     1079.26     1237.53     68.56 o 
  -4  13  17      280.65      236.49     43.44 o 
  -3  13  17       66.32       77.58     20.06 o 
  -2  13  17      227.91      257.22     38.85 o 
  -1  13  17       97.80       93.84     14.18 o 
   0  13  17       36.68       35.12     10.62 o 
   1  13  17     1302.89     1179.15     79.69 o 
   2  13  17      179.55      186.32     48.26 o 
   3  13  17        2.30       31.29     12.46 o 
   4  13  17       20.94       46.79     18.40 o 
  -5  14  17      501.91      550.79     78.74 o 
  -4  14  17      385.41      377.18     71.76 o 
  -3  14  17     1107.95     1294.93     78.79 o 
  -2  14  17       23.23       20.41     12.64 o 
  -1  14  17      120.13      116.70     18.97 o 
   0  14  17      198.74      182.88     36.46 o 
   1  14  17        9.92       29.09     12.21 o 
   2  14  17      372.32      406.06     63.18 o 
   3  14  17      984.37     1071.02     45.31 o 
   4  14  17       13.50       25.68     16.72 o 
  -5  15  17      312.49      387.05     48.19 o 
  -4  15  17       73.86       88.54     22.14 o 
  -3  15  17      811.99      950.23     77.08 o 
  -2  15  17      522.45      565.12     37.18 o 
  -1  15  17      749.10      772.77     30.43 o 
   0  15  17     2082.47     2275.50     87.20 o 
   1  15  17      123.91      109.07     27.48 o 
   2  15  17       26.97       25.39     24.42 o 
   3  15  17      167.31      166.29     48.39 o 
   4  15  17       30.56       35.08     13.85 o 
  -4  16  17       61.95       59.22     20.39 o 
  -3  16  17       65.91       76.01     17.97 o 
  -2  16  17     1566.07     1597.28     72.25 o 
  -1  16  17      507.38      378.45     53.67 o 
   0  16  17       87.73       93.08     23.43 o 
   1  16  17      696.14      781.28     34.07 o 
   2  16  17        7.38       20.81     17.31 o 
   3  16  17      153.30      132.93     31.14 o 
  -4  17  17     1731.74     1968.42     53.07 o 
  -3  17  17      769.21      813.12     57.74 o 
  -2  17  17     1317.57     1541.25    136.86 o 
  -1  17  17       45.68       44.20     10.11 o 
   0  17  17       15.28       33.87     15.15 o 
   1  17  17      420.80      367.48     57.54 o 
   2  17  17      211.66      179.37     63.42 o 
   3  17  17      408.09      369.51     34.07 o 
  -4  18  17       67.46       48.15     17.83 o 
  -3  18  17        1.44       18.69     20.44 o 
  -2  18  17       55.49       36.57     24.22 o 
  -1  18  17     1336.21     1380.04     70.73 o 
   0  18  17      799.66      856.21     59.64 o 
   1  18  17     1866.88     2001.86     88.65 o 
   2  18  17        4.25       17.65     13.25 o 
  -3  19  17      212.21      203.18     67.79 o 
  -2  19  17      810.95      795.02     86.74 o 
  -1  19  17      329.88      387.01     84.80 o 
   0  19  17      127.91       67.83     17.54 o 
   1  19  17       12.89       10.15     15.31 o 
   2  19  17      569.50      603.46     58.50 o 
  -2  20  17       79.60       35.04     27.47 o 
  -1  20  17      356.10      317.45     71.32 o 
   0  20  17     2441.85     2510.59    175.81 o 
   1  20  17      320.45      381.56     40.54 o 
  -1  21  17        7.37        1.47     21.31 o 
   0  21  17       38.17       18.21     17.79 o 
  -6   0  18      274.88      289.36     67.49 o 
  -5   0  18      992.72      948.47    135.97 o 
  -4   0  18      194.51      160.89     38.94 o 
  -3   0  18       36.53       46.82     15.26 o 
  -2   0  18      619.27      539.76     52.38 o 
  -1   0  18     3452.01     3260.32    126.69 o 
   0   0  18      224.79      146.03     33.35 o 
   1   0  18     7553.26     7593.04    169.99 o 
   2   0  18     1584.10     1665.88    113.61 o 
   3   0  18      442.63      456.42     41.99 o 
   4   0  18      746.77      726.15     34.81 o 
   5   0  18      646.59      707.85     60.42 o 
  -6   1  18      479.91      417.44     72.02 o 
  -5   1  18     1182.64     1079.73     39.08 o 
  -4   1  18       88.02       59.86     16.76 o 
  -3   1  18       28.43       30.66     10.94 o 
  -2   1  18     2098.74     2000.79     56.65 o 
  -1   1  18     2572.20     2563.71     83.41 o 
   0   1  18      417.17      345.81     42.52 o 
   1   1  18     1527.99     1404.73     33.85 o 
   2   1  18      111.84       72.31     23.13 o 
   3   1  18     1013.00      932.91     29.53 o 
   4   1  18      186.26      168.45     31.36 o 
   5   1  18       49.61       69.24     20.63 o 
  -6   2  18       91.55       85.67     21.53 o 
  -5   2  18        0.07       20.80     19.22 o 
  -4   2  18     3094.60     3090.15     88.90 o 
  -3   2  18     4336.33     4396.38    141.68 o 
  -2   2  18      294.58      256.18     28.69 o 
  -1   2  18      129.33      128.78     16.89 o 
   0   2  18      810.49      806.71     24.21 o 
   1   2  18      295.90      239.44     37.87 o 
   2   2  18       85.90       72.75     16.55 o 
   3   2  18     1513.54     1490.03     52.16 o 
   4   2  18        2.72       20.39     10.96 o 
   5   2  18        0.51       23.17     13.42 o 
  -6   3  18      882.47      757.76     47.49 o 
  -5   3  18      450.85      472.76     35.32 o 
  -4   3  18      155.54      132.33     23.94 o 
  -3   3  18      124.07      124.63     20.04 o 
  -2   3  18       99.97      101.93     15.31 o 
  -1   3  18     1031.32      966.94     23.92 o 
   0   3  18       51.86       33.20     11.55 o 
   1   3  18       35.25       14.33     13.05 o 
   2   3  18      261.73      291.41     41.13 o 
   3   3  18       86.69       47.85     16.35 o 
   4   3  18      261.23      243.47     48.34 o 
   5   3  18      839.60      904.35     51.90 o 
  -6   4  18     1030.86     1082.44     75.32 o 
  -5   4  18      796.09      766.96     51.99 o 
  -4   4  18        7.71       18.36     12.81 o 
  -3   4  18      376.32      417.00     48.72 o 
  -2   4  18        1.74        1.35     11.20 o 
  -1   4  18      390.86      440.97     50.97 o 
   0   4  18      183.71      243.62     35.21 o 
   1   4  18      729.23      750.18     38.36 o 
   2   4  18      109.81      117.15     22.29 o 
   3   4  18      369.69      363.05     55.96 o 
   4   4  18     1480.39     1599.85     89.48 o 
   5   4  18      380.60      320.48     56.27 o 
  -6   5  18       59.67       52.42     18.20 o 
  -5   5  18       34.64       33.52     13.68 o 
  -4   5  18       54.73       28.70     18.52 o 
  -3   5  18      203.00      197.45     25.71 o 
  -2   5  18       11.07       19.73      9.90 o 
  -1   5  18       48.38       60.50     13.13 o 
   0   5  18      229.04      161.31     25.59 o 
   1   5  18      753.71      735.16     26.73 o 
   2   5  18       91.30       75.20     18.03 o 
   3   5  18      842.85      807.03     29.21 o 
   4   5  18        8.80       24.57     14.34 o 
   5   5  18      309.31      185.68     37.89 o 
  -6   6  18      109.48      113.87     31.14 o 
  -5   6  18        3.08       27.98      8.03 o 
  -4   6  18      269.78      244.08     49.99 o 
  -3   6  18      467.73      450.31     63.29 o 
  -2   6  18        0.45       13.65      7.42 o 
  -1   6  18       12.38       22.06      8.48 o 
   0   6  18        2.48       14.86      8.07 o 
   1   6  18      437.78      413.61     29.24 o 
   2   6  18      455.08      372.93     80.52 o 
   3   6  18      593.73      606.78     53.00 o 
   4   6  18     1344.82     1414.42     80.00 o 
   5   6  18      345.32      302.00     73.09 o 
  -6   7  18      491.24      372.80     76.03 o 
  -5   7  18       36.93       10.91     11.70 o 
  -4   7  18      230.79      222.43     40.23 o 
  -3   7  18       99.62       75.99     16.50 o 
  -2   7  18      687.72      699.50     48.45 o 
  -1   7  18      997.81     1058.49     50.46 o 
   0   7  18      107.36       86.82     14.79 o 
   1   7  18      331.84      323.46     46.20 o 
   2   7  18      273.17      273.17     55.29 o 
   3   7  18      556.87      592.67     33.27 o 
   4   7  18       68.34       62.59     21.38 o 
   5   7  18       68.23       66.27     25.32 o 
  -6   8  18       38.03       40.43     20.16 o 
  -5   8  18        4.68       50.90     20.75 o 
  -4   8  18       12.15       36.91     15.71 o 
  -3   8  18        6.66       13.68      8.46 o 
  -2   8  18      191.68      148.70     27.46 o 
  -1   8  18      546.62      481.61     22.85 o 
   0   8  18      576.85      570.99     37.79 o 
   1   8  18      875.78      868.14     35.35 o 
   2   8  18     1010.97     1012.01     39.38 o 
   3   8  18      110.57      103.79     23.49 o 
   4   8  18      420.53      336.18     86.37 o 
   5   8  18       33.13       22.66     23.50 o 
  -6   9  18       14.03       27.10      9.24 o 
  -5   9  18       22.17       27.75     12.46 o 
  -4   9  18      802.61      790.70     65.24 o 
  -3   9  18      115.27       78.51     16.28 o 
  -2   9  18        0.22       -0.10     15.13 o 
  -1   9  18       13.01       32.57     11.42 o 
   0   9  18      321.42      298.86     38.60 o 
   1   9  18      104.50       76.53     18.05 o 
   2   9  18       94.86      104.31     18.01 o 
   3   9  18      282.54      229.63     50.04 o 
   4   9  18      479.96      475.21    110.39 o 
  -5  10  18      127.15      121.65     39.88 o 
  -4  10  18      165.34      144.28     35.08 o 
  -3  10  18      183.96      215.44     31.70 o 
  -2  10  18      869.56      911.09     27.70 o 
  -1  10  18      998.11     1158.80     54.57 o 
   0  10  18      235.78      245.05     29.41 o 
   1  10  18     1629.13     1674.81     66.46 o 
   2  10  18      449.33      445.69     59.88 o 
   3  10  18      163.02      129.44     44.88 o 
   4  10  18      896.97      993.59     87.35 o 
  -5  11  18        7.24       19.89     12.16 o 
  -4  11  18     1646.57     1770.48     46.16 o 
  -3  11  18      246.68      224.20     35.91 o 
  -2  11  18        6.65       26.69     34.05 o 
  -1  11  18      215.48      190.52     23.34 o 
   0  11  18       13.12       23.03      9.27 o 
   1  11  18      417.11      424.86     22.76 o 
   2  11  18     1075.24     1161.05     76.87 o 
   3  11  18      316.74      326.84     56.49 o 
   4  11  18        7.77       16.58     16.81 o 
  -5  12  18       46.93       60.77     23.55 o 
  -4  12  18      529.89      564.30     48.28 o 
  -3  12  18     1128.03     1086.27     48.05 o 
  -2  12  18      204.70      153.96     26.05 o 
  -1  12  18      226.15      194.84     30.54 o 
   0  12  18     3927.06     4078.71     91.27 o 
   1  12  18       83.22       94.84     26.61 o 
   2  12  18     1128.54     1385.74    124.98 o 
   3  12  18      229.76      237.88     43.59 o 
   4  12  18        3.70       24.54     26.42 o 
  -5  13  18     1106.39     1130.81     75.85 o 
  -4  13  18       42.77       37.30     12.09 o 
  -3  13  18      446.56      376.39     29.48 o 
  -2  13  18     1485.60     1560.47     77.58 o 
  -1  13  18      144.76      129.72     20.31 o 
   0  13  18      882.35     1019.72     60.75 o 
   1  13  18       16.01        9.67     13.34 o 
   2  13  18      913.60     1053.20    110.68 o 
   3  13  18       46.33       61.55     18.10 o 
   4  13  18       39.74       47.60     25.35 o 
  -5  14  18      520.77      501.90     84.41 o 
  -4  14  18      402.47      410.88     55.02 o 
  -3  14  18      281.54      166.70     35.93 o 
  -2  14  18      623.27      652.48     28.96 o 
  -1  14  18      503.35      484.07     30.18 o 
   0  14  18      414.51      378.63     69.85 o 
   1  14  18      695.19      701.81     40.08 o 
   2  14  18     1253.58     1131.56     76.25 o 
   3  14  18       90.87       96.95     26.56 o 
  -4  15  18      703.38      665.42     75.94 o 
  -3  15  18      114.00      106.52     21.49 o 
  -2  15  18       28.24       34.68      9.45 o 
  -1  15  18     1302.02     1318.68     60.44 o 
   0  15  18       73.07       54.79     14.31 o 
   1  15  18       11.67       36.82     12.76 o 
   2  15  18      498.34      411.73     76.32 o 
   3  15  18      896.66      918.83     65.66 o 
  -4  16  18      627.61      653.20     60.79 o 
  -3  16  18      906.47      960.57     55.00 o 
  -2  16  18      394.89      278.39     61.10 o 
  -1  16  18      225.14      161.42     33.49 o 
   0  16  18      310.08      249.06     48.35 o 
   1  16  18      997.14     1026.26     53.27 o 
   2  16  18       23.75       26.79     15.10 o 
   3  16  18      340.80      243.44     63.44 o 
  -3  17  18      210.33      221.13     54.14 o 
  -2  17  18     1948.39     2106.58    164.48 o 
  -1  17  18      757.75      781.73     60.71 o 
   0  17  18      280.89      209.51     40.96 o 
   1  17  18       77.01       92.31     21.67 o 
   2  17  18       67.31       71.43     25.00 o 
  -3  18  18        2.45       33.70     29.11 o 
  -2  18  18       14.08       11.95     16.67 o 
  -1  18  18      556.73      585.60     46.86 o 
   0  18  18      549.72      577.08     39.96 o 
   1  18  18      607.88      590.27     53.87 o 
   2  18  18       15.75       23.50     34.15 o 
  -2  19  18      172.06      191.11     64.85 o 
  -1  19  18      130.72      111.98     39.79 o 
   0  19  18      261.42      197.63     47.69 o 
   1  19  18      548.38      668.68     82.32 o 
  -6   1  19       80.03       81.10     21.42 o 
  -5   1  19      425.79      340.39     62.23 o 
  -4   1  19      659.75      630.19     35.53 o 
  -3   1  19      102.95       99.09     21.38 o 
  -2   1  19     4092.91     4115.65    108.72 o 
  -1   1  19     1124.88     1118.10     44.35 o 
   0   1  19     6990.93     7215.46    175.78 o 
   1   1  19      316.09      290.30     43.64 o 
   2   1  19      996.36      950.64     38.98 o 
   3   1  19      172.39      175.26     30.37 o 
   4   1  19        1.26       11.19     10.24 o 
   5   1  19        3.51       22.87      9.90 o 
  -6   2  19       37.69       42.14     16.82 o 
  -5   2  19      298.07      258.89     52.30 o 
  -4   2  19     1151.87     1100.08     54.15 o 
  -3   2  19      185.99      155.95     29.86 o 
  -2   2  19      552.08      604.92     27.88 o 
  -1   2  19      198.39      218.10     29.96 o 
   0   2  19       66.34       94.08     14.82 o 
   1   2  19       18.56       30.55     10.95 o 
   2   2  19      501.39      486.80     40.90 o 
   3   2  19       56.36       56.80     21.43 o 
   4   2  19       25.34       30.10     13.47 o 
   5   2  19      108.03      114.62     25.56 o 
  -6   3  19      106.40       85.66     17.61 o 
  -5   3  19       50.73       47.94     17.59 o 
  -4   3  19      723.71      730.78     75.12 o 
  -3   3  19       35.93       58.86     17.41 o 
  -2   3  19      600.78      652.60     30.26 o 
  -1   3  19        1.80       19.47      9.18 o 
   0   3  19      459.78      412.34     52.75 o 
   1   3  19       92.77       77.47     18.62 o 
   2   3  19     1594.11     1539.31     71.21 o 
   3   3  19       70.61       57.68     17.82 o 
   4   3  19      591.04      460.72     98.92 o 
   5   3  19      117.91      217.01     77.46 o 
  -6   4  19      173.58      150.82     37.19 o 
  -5   4  19       72.65       73.86     15.57 o 
  -4   4  19       75.05       60.26     15.52 o 
  -3   4  19     2174.05     2044.82     58.09 o 
  -2   4  19      199.76      179.18     26.91 o 
  -1   4  19      391.34      372.08     44.58 o 
   0   4  19       37.05       47.54     10.63 o 
   1   4  19      616.29      537.73     39.44 o 
   2   4  19      471.28      456.29     54.51 o 
   3   4  19       23.54       40.64     14.69 o 
   4   4  19      482.31      387.44     83.96 o 
  -6   5  19        7.06       27.53     11.08 o 
  -5   5  19     1117.40     1219.16     69.13 o 
  -4   5  19      343.77      316.13     48.47 o 
  -3   5  19       42.74       46.61     11.26 o 
  -2   5  19      951.12      953.93     41.24 o 
  -1   5  19     1740.59     1807.77     61.82 o 
   0   5  19       38.42       34.82     10.89 o 
   1   5  19       15.19       13.46     13.36 o 
   2   5  19      228.46      178.89     32.83 o 
   3   5  19      547.28      526.88     29.59 o 
   4   5  19      462.35      457.76     39.82 o 
  -6   6  19      151.59      124.31     36.53 o 
  -5   6  19      249.36      206.80     31.79 o 
  -4   6  19      241.30      195.31     39.39 o 
  -3   6  19      219.73      188.42     32.76 o 
  -2   6  19      107.98       86.93     13.66 o 
  -1   6  19      163.64      150.62     22.01 o 
   0   6  19      101.95       97.70     14.68 o 
   1   6  19     1582.61     1542.60     49.38 o 
   2   6  19      164.33      136.77     26.98 o 
   3   6  19        1.18        5.11     12.68 o 
   4   6  19        0.40       -1.83     14.00 o 
  -5   7  19      183.97      178.00     36.85 o 
  -4   7  19     2541.51     2638.76    109.41 o 
  -3   7  19       58.69       33.73     11.49 o 
  -2   7  19      302.30      236.48     38.11 o 
  -1   7  19     1259.21     1269.86     61.65 o 
   0   7  19      581.50      556.41     25.58 o 
   1   7  19      265.61      213.81     40.23 o 
   2   7  19      714.50      748.90     46.24 o 
   3   7  19       75.81       72.78     15.12 o 
   4   7  19       35.41       51.28     20.57 o 
  -5   8  19       76.49       56.12     15.92 o 
  -4   8  19      883.28      942.66     47.69 o 
  -3   8  19       80.58       80.67     19.09 o 
  -2   8  19      185.17      173.62     29.90 o 
  -1   8  19       96.32      100.31     18.45 o 
   0   8  19      564.68      573.43     78.32 o 
   1   8  19       10.99       27.43      9.27 o 
   2   8  19       22.31       20.17     12.46 o 
   3   8  19     1328.21     1361.52     58.50 o 
   4   8  19        3.64       12.49     20.73 o 
  -5   9  19        0.34       23.43     12.77 o 
  -4   9  19        8.64       15.70     16.08 o 
  -3   9  19        6.88        1.40     13.52 o 
  -2   9  19     3150.67     3129.66    117.58 o 
  -1   9  19     1857.68     1872.12     59.05 o 
   0   9  19     1819.74     1882.19     54.45 o 
   1   9  19       73.37       53.56     20.19 o 
   2   9  19       33.69       36.89     13.63 o 
   3   9  19       68.58       48.80     18.39 o 
   4   9  19       22.69       29.50     17.05 o 
  -5  10  19       18.32       38.35     14.78 o 
  -4  10  19      436.88      498.27     64.78 o 
  -3  10  19      567.79      450.35     73.34 o 
  -2  10  19      150.90      141.38     27.27 o 
  -1  10  19       44.80       48.91     12.29 o 
   0  10  19      495.88      563.24     33.66 o 
   1  10  19      907.06      944.63     32.82 o 
   2  10  19       93.49       99.09     26.79 o 
   3  10  19      208.18      203.21     43.55 o 
   4  10  19       31.39       30.69     17.83 o 
  -5  11  19      181.17      156.37     35.25 o 
  -4  11  19      882.09     1002.48     78.35 o 
  -3  11  19       23.65       29.25     16.27 o 
  -2  11  19      240.63      218.19     33.95 o 
  -1  11  19     1678.40     1658.03     62.51 o 
   0  11  19     1757.90     1963.26     75.95 o 
   1  11  19        1.89        6.82      9.64 o 
   2  11  19     1317.21     1309.12     69.18 o 
   3  11  19      574.55      618.61     41.43 o 
  -4  12  19       14.77       31.48     13.61 o 
  -3  12  19     1143.71     1181.50     38.49 o 
  -2  12  19      147.84      128.25     25.02 o 
  -1  12  19      338.40      264.93     23.21 o 
   0  12  19      167.19      120.57     20.44 o 
   1  12  19      521.81      479.85     95.66 o 
   2  12  19      793.11      883.31     62.32 o 
   3  12  19       32.05       47.24     23.10 o 
  -4  13  19        6.14       21.03      9.70 o 
  -3  13  19      125.57       96.07     24.85 o 
  -2  13  19      874.93     1033.69     74.04 o 
  -1  13  19      113.80      106.92     17.30 o 
   0  13  19      135.50      136.81     30.92 o 
   1  13  19       20.78       36.10     13.85 o 
   2  13  19      121.85      138.61     26.54 o 
   3  13  19       88.81      103.62     33.30 o 
  -4  14  19     1080.39     1161.56    140.17 o 
  -3  14  19       18.87       32.36      9.61 o 
  -2  14  19        2.64       12.17     13.47 o 
  -1  14  19       59.16       45.29     17.00 o 
   0  14  19      110.16       68.18     18.31 o 
   1  14  19      122.95      105.39     23.25 o 
   2  14  19      154.68      162.44     37.68 o 
   3  14  19        7.76       26.32     17.45 o 
  -3  15  19        0.01       38.18     14.91 o 
  -2  15  19        9.08       20.43     10.49 o 
  -1  15  19        0.04        9.22     10.79 o 
   0  15  19       86.58       91.83     20.96 o 
   1  15  19      146.39      141.10     32.03 o 
   2  15  19       58.40       61.13     26.51 o 
  -3  16  19      128.76      110.77     28.85 o 
  -2  16  19      458.47      343.72     64.64 o 
  -1  16  19      133.96      103.90     30.97 o 
   0  16  19       36.05       27.58     11.73 o 
   1  16  19        0.35       15.20     13.39 o 
   2  16  19      589.60      493.99    110.53 o 
  -2  17  19        1.22       -2.11     18.16 o 
  -1  17  19       29.27       27.43     11.30 o 
   0  17  19      231.28      183.00     49.48 o 
   1  17  19       15.91       36.16     14.69 o 
  -1  18  19      203.36      184.58     49.35 o 
   0  18  19       51.01       51.26     14.50 o 
  -5   0  20       31.18       66.17     37.71 o 
  -4   0  20       12.07       47.45     39.29 o 
  -3   0  20      744.56      711.93     40.93 o 
  -2   0  20      142.61      171.89     34.28 o 
  -1   0  20     1519.83     1629.99     74.53 o 
   0   0  20      337.98      296.66     68.13 o 
   1   0  20       67.31       88.39     34.21 o 
   2   0  20        0.30       17.23     15.54 o 
   3   0  20      289.89      370.61     81.33 o 
   4   0  20        3.89        8.26     24.26 o 
  -5   1  20       45.49       27.71     19.55 o 
  -4   1  20       36.66       36.37     13.55 o 
  -3   1  20      400.40      336.89     51.74 o 
  -2   1  20      235.23      234.70     32.15 o 
  -1   1  20      582.80      562.22     36.80 o 
   0   1  20      220.48      199.16     33.15 o 
   1   1  20       72.51       67.79     15.12 o 
   2   1  20       12.15       33.23     11.74 o 
   3   1  20       10.41       12.72      9.71 o 
   4   1  20        6.27       19.06     12.81 o 
  -5   2  20      277.96      279.06     53.78 o 
  -4   2  20      468.60      488.07     41.17 o 
  -3   2  20      156.16      165.32     30.73 o 
  -2   2  20        6.45       13.67      9.54 o 
  -1   2  20        1.53       19.89      8.54 o 
   0   2  20      147.89      151.38     19.98 o 
   1   2  20      460.05      482.32     37.77 o 
   2   2  20      136.69      139.03     18.44 o 
   3   2  20       10.71        3.98     14.12 o 
   4   2  20      670.81      696.50     40.82 o 
  -5   3  20       44.98       36.25     16.00 o 
  -4   3  20      203.29      192.94     38.87 o 
  -3   3  20       37.42       39.52     11.64 o 
  -2   3  20       68.27       69.24     16.67 o 
  -1   3  20      399.77      388.79     49.41 o 
   0   3  20       27.09       26.56     11.96 o 
   1   3  20       12.51        2.92     10.54 o 
   2   3  20        2.49       25.62     17.93 o 
   3   3  20     1080.93     1124.53     45.82 o 
   4   3  20      340.62      250.96     62.96 o 
  -5   4  20      140.28      114.91     38.90 o 
  -4   4  20      256.09      226.27     30.66 o 
  -3   4  20      343.43      331.73     28.85 o 
  -2   4  20      115.17      103.54     17.65 o 
  -1   4  20      795.84      800.88     41.33 o 
   0   4  20      604.12      540.21     52.73 o 
   1   4  20      401.76      376.49     61.24 o 
   2   4  20     1538.87     1527.93     68.94 o 
   3   4  20      148.88      157.89     41.41 o 
   4   4  20      210.75      174.35     39.42 o 
  -5   5  20        8.22       10.95     13.61 o 
  -4   5  20      165.68      157.56     25.85 o 
  -3   5  20       60.73       60.28     18.48 o 
  -2   5  20       42.74       42.69     12.05 o 
  -1   5  20       74.52       83.64     14.22 o 
   0   5  20      360.31      487.13     37.27 o 
   1   5  20       62.75       47.33     13.90 o 
   2   5  20       13.90       19.17     14.46 o 
   3   5  20      209.91      240.44     42.35 o 
   4   5  20        1.44       31.18      9.92 o 
  -5   6  20      587.12      545.93     43.55 o 
  -4   6  20     1332.04     1438.62     61.63 o 
  -3   6  20       71.74       68.10     11.56 o 
  -2   6  20        3.06       35.57     13.85 o 
  -1   6  20      100.99       84.51     21.58 o 
   0   6  20      252.65      237.39     40.23 o 
   1   6  20      456.23      448.00     33.88 o 
   2   6  20       95.27       81.19     22.61 o 
   3   6  20        1.96        0.97     14.16 o 
   4   6  20      327.86      268.40     48.58 o 
  -5   7  20       73.89       53.66     16.39 o 
  -4   7  20     1803.08     2021.08    114.35 o 
  -3   7  20      237.09      204.78     29.38 o 
  -2   7  20     3629.89     3694.38    197.12 o 
  -1   7  20      339.31      293.87     37.62 o 
   0   7  20       39.81       48.01     14.56 o 
   1   7  20       12.21       35.00     13.90 o 
   2   7  20      237.36      227.26     45.45 o 
   3   7  20       42.83       36.89     12.56 o 
   4   7  20       88.69       80.43     24.16 o 
  -5   8  20       26.89       23.51     16.81 o 
  -4   8  20       23.62       22.01     14.89 o 
  -3   8  20      184.30      173.68     29.56 o 
  -2   8  20      389.00      347.52     52.14 o 
  -1   8  20      621.91      741.98     38.83 o 
   0   8  20      337.19      287.35     42.60 o 
   1   8  20      232.84      266.83     40.46 o 
   2   8  20       43.00       62.77     19.87 o 
   3   8  20      305.55      272.34     58.60 o 
  -5   9  20       28.85       27.45     10.76 o 
  -4   9  20      274.89      207.05     37.89 o 
  -3   9  20        0.32       25.83     13.63 o 
  -2   9  20      454.05      382.70     45.03 o 
  -1   9  20       24.04       29.32      8.19 o 
   0   9  20     1516.14     1557.74     57.70 o 
   1   9  20        3.38       17.58     13.63 o 
   2   9  20       15.58       37.89     13.42 o 
   3   9  20        0.40       18.26     16.25 o 
  -4  10  20        5.85       23.08     12.45 o 
  -3  10  20      354.30      312.67     53.17 o 
  -2  10  20        0.45       17.35     11.28 o 
  -1  10  20      821.99      849.36     40.23 o 
   0  10  20      354.49      367.79     62.88 o 
   1  10  20      666.04      689.58     31.71 o 
   2  10  20      484.43      562.29     70.30 o 
   3  10  20       28.38       26.24     12.93 o 
  -4  11  20       30.31       12.91     18.59 o 
  -3  11  20      102.22      101.84     26.68 o 
  -2  11  20       79.94       68.24     19.91 o 
  -1  11  20      507.34      485.97     36.06 o 
   0  11  20        5.03        2.64     12.81 o 
   1  11  20        1.19       19.64     13.39 o 
   2  11  20      110.67       94.58     21.49 o 
   3  11  20      859.78      892.56     57.38 o 
  -4  12  20       12.05       38.55     19.50 o 
  -3  12  20        3.59       11.18     10.66 o 
  -2  12  20       97.59      101.93     22.74 o 
  -1  12  20      567.75      609.07     41.05 o 
   0  12  20        2.24        9.28      9.33 o 
   1  12  20       14.20       34.75     16.60 o 
   2  12  20       33.47       57.86     22.95 o 
  -3  13  20      623.34      712.83     51.44 o 
  -2  13  20        3.46       15.92     11.63 o 
  -1  13  20      105.08      115.02     18.74 o 
   0  13  20       26.52       18.26      9.69 o 
   1  13  20      590.66      633.39     54.64 o 
   2  13  20        5.01       11.78     16.09 o 
  -3  14  20      661.91      697.05     79.54 o 
  -2  14  20        7.60       22.28     11.06 o 
  -1  14  20       92.31       81.97     24.08 o 
   0  14  20       43.31       32.12     14.65 o 
   1  14  20        7.89        9.13     15.03 o 
   2  14  20       88.53       93.64     28.59 o 
  -2  15  20       90.61       57.15     22.18 o 
  -1  15  20      177.89      115.58     37.31 o 
   0  15  20        5.90        8.55     14.24 o 
   1  15  20      136.34      118.02     35.86 o 
  -2  16  20       30.99       22.62     13.03 o 
  -1  16  20       51.02       71.37     22.84 o 
   0  16  20      142.92      118.19     31.21 o 
  -5   1  21       71.09       53.94     15.04 o 
  -4   1  21      274.05      206.57     43.47 o 
  -3   1  21      340.68      284.93     47.91 o 
  -2   1  21       69.83       42.20     12.68 o 
  -1   1  21       13.42       32.00      9.67 o 
   0   1  21      331.74      408.01     60.92 o 
   1   1  21       12.51       28.04     12.32 o 
   2   1  21      602.63      535.13     34.58 o 
   3   1  21        0.91       21.31     13.81 o 
  -5   2  21       37.38       50.03     21.19 o 
  -4   2  21       73.01       92.32     40.30 o 
  -3   2  21        6.88       11.35     11.72 o 
  -2   2  21      483.24      523.07     50.03 o 
  -1   2  21     1845.18     1896.25     73.55 o 
   0   2  21      165.32      144.86     27.50 o 
   1   2  21       96.55       94.59     20.74 o 
   2   2  21       11.14       22.18     17.03 o 
   3   2  21      645.02      605.75     85.09 o 
  -5   3  21      238.78      186.82     40.25 o 
  -4   3  21      165.66      171.26     51.44 o 
  -3   3  21      159.94      131.83     22.57 o 
  -2   3  21      102.91       85.39     17.20 o 
  -1   3  21      220.62      193.90     25.77 o 
   0   3  21       16.90       20.27     10.77 o 
   1   3  21      895.64      926.60     44.91 o 
   2   3  21       48.77       43.65     17.53 o 
   3   3  21     1335.06     1398.12     37.72 o 
  -5   4  21      104.83      105.21     25.24 o 
  -4   4  21       13.79       21.07     13.81 o 
  -3   4  21      200.07      210.96     38.46 o 
  -2   4  21      180.92      204.95     33.14 o 
  -1   4  21       28.51       35.66     10.37 o 
   0   4  21      224.70      185.01     33.84 o 
   1   4  21        9.88       30.76     11.67 o 
   2   4  21       13.21       15.25     15.62 o 
   3   4  21      308.49      278.19     64.68 o 
  -4   5  21       63.11       57.38     14.34 o 
  -3   5  21      164.67      163.54     28.05 o 
  -2   5  21        1.10       26.07     11.33 o 
  -1   5  21      908.75      922.90     34.07 o 
   0   5  21        0.58        6.98     13.15 o 
   1   5  21     2908.83     3095.11     68.10 o 
   2   5  21      810.07      773.93     47.25 o 
   3   5  21     1336.08     1245.57     35.21 o 
  -4   6  21        9.51       12.57     14.94 o 
  -3   6  21        7.05       18.78      9.14 o 
  -2   6  21       10.14       35.14      7.53 o 
  -1   6  21      521.91      576.08     66.76 o 
   0   6  21        0.05       23.14     10.79 o 
   1   6  21       83.89       81.07     22.78 o 
   2   6  21       97.14      118.98     32.86 o 
   3   6  21      317.87      309.92     61.25 o 
  -4   7  21        5.72       11.64     10.29 o 
  -3   7  21       29.57       28.56     11.68 o 
  -2   7  21        9.00       22.47     13.09 o 
  -1   7  21       54.62       56.51     12.98 o 
   0   7  21      723.06      781.23     39.62 o 
   1   7  21      851.10      991.66     85.14 o 
   2   7  21        9.26       36.25     15.97 o 
   3   7  21      908.03      912.17     45.82 o 
  -4   8  21       76.28       60.93     18.42 o 
  -3   8  21      328.43      290.78     51.00 o 
  -2   8  21      354.99      400.28     32.81 o 
  -1   8  21      843.09      873.68     62.11 o 
   0   8  21       51.76       62.23     17.01 o 
   1   8  21      246.29      165.53     28.27 o 
   2   8  21       84.44       55.02     20.93 o 
   3   8  21      191.94      184.20     38.09 o 
  -4   9  21      506.94      526.53     36.88 o 
  -3   9  21      473.52      472.48     32.06 o 
  -2   9  21      173.64      172.10     27.46 o 
  -1   9  21      460.99      356.83     57.21 o 
   0   9  21       38.72       36.04      8.64 o 
   1   9  21        0.87      -13.22     20.88 o 
   2   9  21      144.56      143.57     40.14 o 
  -4  10  21        0.57        5.92     12.37 o 
  -3  10  21      410.54      312.26     66.40 o 
  -2  10  21      174.61      171.20     35.19 o 
  -1  10  21       19.10       20.93     10.48 o 
   0  10  21        0.00       25.18     10.19 o 
   1  10  21       21.69       40.14     15.75 o 
   2  10  21       43.88       45.77     18.40 o 
  -3  11  21      113.31      100.82     29.51 o 
  -2  11  21      293.45      335.77     61.38 o 
  -1  11  21        5.50       22.15      8.85 o 
   0  11  21       25.66       37.10     10.97 o 
   1  11  21      357.33      339.30     77.24 o 
   2  11  21      686.77      702.96     78.88 o 
  -3  12  21       19.04       26.36     11.78 o 
  -2  12  21      113.76      119.19     25.43 o 
  -1  12  21       72.20       94.25     19.45 o 
   0  12  21      516.21      562.87     39.61 o 
   1  12  21        0.01       14.98     16.39 o 
  -2  13  21        7.92       19.46     12.41 o 
  -1  13  21       69.86       62.62     18.35 o 
   0  13  21       82.17       83.37     26.17 o 
   1  13  21      321.86      341.12     81.21 o 
  -2  14  21       60.92       68.16     16.32 o 
  -1  14  21       50.68       52.22     21.09 o 
   0  14  21      118.99      136.30     32.51 o 
  -4   0  22      308.26      274.24     99.67 o 
  -3   0  22     2475.10     2878.92    161.92 o 
  -2   0  22      680.00      608.78     47.94 o 
  -1   0  22      590.91      618.58     54.68 o 
   0   0  22        5.73       10.48     34.74 o 
   1   0  22      864.30     1004.95     74.80 o 
   2   0  22      909.87      934.36     49.68 o 
   3   0  22       30.17       22.06     18.07 o 
  -4   1  22      201.99      134.37     32.64 o 
  -3   1  22        8.13       17.61     15.20 o 
  -2   1  22        0.53       19.41      9.13 o 
  -1   1  22      434.30      432.58     67.84 o 
   0   1  22      497.33      536.99     86.48 o 
   1   1  22       51.51       65.65     21.66 o 
   2   1  22      179.37      106.44     23.38 o 
   3   1  22       72.72       36.97     20.42 o 
  -4   2  22       97.76      101.77     18.79 o 
  -3   2  22     2039.81     2218.52     94.97 o 
  -2   2  22      298.80      264.43     42.25 o 
  -1   2  22     1199.31     1286.70     46.08 o 
   0   2  22       76.01       71.89     19.00 o 
   1   2  22        9.33       19.33     14.49 o 
   2   2  22      817.81      802.98     34.49 o 
   3   2  22        8.49        4.40     15.11 o 
  -4   3  22      296.49      243.20     62.13 o 
  -3   3  22        7.54       14.17     17.00 o 
  -2   3  22       49.13       44.26     18.76 o 
  -1   3  22      849.69      869.31     50.77 o 
   0   3  22      117.94      106.53     23.67 o 
   1   3  22      122.99      102.73     21.55 o 
   2   3  22      330.38      338.99     69.66 o 
  -4   4  22       37.78       36.08     14.56 o 
  -3   4  22      227.53      223.59     41.75 o 
  -2   4  22      135.87      138.19     26.40 o 
  -1   4  22      391.83      366.80     49.16 o 
   0   4  22        0.07       11.91     10.83 o 
   1   4  22      678.74      706.03     42.99 o 
   2   4  22       85.82       79.55     21.77 o 
  -4   5  22      102.85       89.76     22.31 o 
  -3   5  22       79.02       91.79     27.51 o 
  -2   5  22      341.01      358.42     59.89 o 
  -1   5  22       99.54      122.33     24.20 o 
   0   5  22      161.41      170.74     42.40 o 
   1   5  22      143.34      145.48     31.76 o 
   2   5  22      384.08      310.77     53.86 o 
  -4   6  22      112.50       79.63     17.62 o 
  -3   6  22      272.67      264.28     50.38 o 
  -2   6  22       70.62       42.56     15.94 o 
  -1   6  22      181.73      135.11     32.27 o 
   0   6  22      791.75      944.29     75.88 o 
   1   6  22      814.80      849.45     46.21 o 
   2   6  22      995.24     1078.91     63.92 o 
  -3   7  22        5.21       21.57     13.17 o 
  -2   7  22      450.98      299.65     42.32 o 
  -1   7  22     1253.42     1447.13     52.59 o 
   0   7  22      206.50      295.14     49.57 o 
   1   7  22      736.94      774.41     45.11 o 
   2   7  22       35.57       50.77     14.96 o 
  -3   8  22     1467.83     1484.84     61.93 o 
  -2   8  22        8.52       32.86     12.41 o 
  -1   8  22     1315.23     1452.66     52.39 o 
   0   8  22      158.03      161.42     29.14 o 
   1   8  22       44.22       33.14     13.80 o 
   2   8  22      150.49      119.52     25.27 o 
  -3   9  22      370.93      255.28     65.46 o 
  -2   9  22      939.58     1058.07     42.44 o 
  -1   9  22      157.57      140.88     29.55 o 
   0   9  22      579.41      625.74     59.74 o 
   1   9  22       12.85       29.10     13.41 o 
  -2  10  22      217.21      170.68     38.42 o 
  -1  10  22      258.55      224.67     58.41 o 
   0  10  22       18.33       19.63      9.57 o 
   1  10  22       96.31       90.03     19.21 o 
  -2  11  22       12.99       24.36     10.06 o 
  -1  11  22      150.01      159.99     36.17 o 
   0  11  22        0.61       10.32      7.98 o 
  -1  12  22      340.08      291.52     71.94 o 
  -3   1  23      524.09      514.47     55.00 o 
  -2   1  23     1342.26     1374.40     42.54 o 
  -1   1  23        2.38        7.26     13.15 o 
   0   1  23      646.66      636.75     44.95 o 
   1   1  23      206.50      250.02     51.98 o 
  -3   2  23      722.26      971.59     58.95 o 
  -2   2  23        4.22       22.03     14.09 o 
  -1   2  23      842.32      938.22     46.92 o 
   0   2  23      357.51      268.91     47.24 o 
   1   2  23       25.05       28.23     14.61 o 
  -3   3  23      330.12      322.45     60.11 o 
  -2   3  23       72.21       44.76     22.52 o 
  -1   3  23       29.81       32.65     15.59 o 
   0   3  23        2.18       23.90     15.23 o 
   1   3  23        2.00       25.76     17.27 o 
  -3   4  23      538.87      457.40     88.90 o 
  -2   4  23     1187.35     1278.93     48.67 o 
  -1   4  23        9.11       23.29     13.27 o 
   0   4  23       63.74       87.30     25.44 o 
   1   4  23     1634.21     1823.22     98.14 o 
  -3   5  23       60.55       68.78     19.72 o 
  -2   5  23      162.19      166.20     34.60 o 
  -1   5  23      719.86      808.57     48.22 o 
   0   5  23     1265.92     1386.77     52.97 o 
   1   5  23       18.58       28.61     17.83 o 
  -2   6  23      520.94      377.19     65.04 o 
  -1   6  23        2.43       24.82     11.56 o 
   0   6  23      253.84      257.97     43.98 o 
   1   6  23      489.37      551.51     75.53 o 
  -2   7  23      326.28      202.77     54.60 o 
  -1   7  23       22.14       43.99     15.37 o 
   0   7  23       79.89       76.56     16.23 o 
  -1   8  23        1.96       28.59     14.06 o 
   0   8  23      167.15      118.47     29.22 o 
  -1   0  24      709.32      801.05     75.49 o 
  -1   1  24      718.00      982.89    157.88 o 
                                                 
